# Supplementary material for: Histological and transcriptomic insights into the interaction between grapevine and Colletotrichum viniferum
Source: Front Plant Sci. 2024 Aug 16;15:1446288. doi: 10.3389/fpls.2024.1446288 (PMC11362058; doi:10.3389/fpls.2024.1446288)
Supplement: Supplementary file 4 [file Table1.xlsx]

## Sheet: Table S1
Table S1. Summary of gene specific in C. viniferum CvYL2a
ID	Contig	Start	End	Strand	Length	TF family	NR	SwissProt	KEGG	Pfam	NCBI blast	Cv6hvsCv0h	Cv12hvsCv0h	Cv24hvsCv0h	Cv48hvsCv0h
A08618	Contig37	346213	347248	+	972	-	NA	NA	NA	PF01080	no	-2.28432	-3.25523	-1.37264	-1.66519
A08623	Contig37	356032	357022	-	927	-	KDN70360.1	NA	NA	NA	XM_053186025.1	-1.43704	-3.20279	-4.54251	-1.99844
A09923	Contig43	406764	408683	-	1920	-	NA	NA	NA	NA	XM_025489838.1	1.13737	-0.0956104	-0.686181	-0.18458
A10003	Contig46	197548	199749	-	2076	Peptidase_C48	KDN71708.1	NA	NA	PF02161; PF02902	no	-0.133974	0.0105693	0.0288262	0.196029
A05433	Contig23	122934	124757	+	1824	-	EQB47970.1	NA	NA	NA	XM_053186692.1	-0.423566	0.640873	-0.112248	0.0565884
A10011	Contig46	353643	359787	+	2826	DEAD	OTA37640.1	A6SNX1	pfj:MYCFIDRAFT_207390	PF04891; PF04851	CP066831.1	3.03668	1.27272	2.03895	2.61723
A10019	Contig46	392971	394488	-	1518	-	NA	NA	NA	NA	XM_058500082.1	0.80086	1.58231	1.68789	1.84675
A05434	Contig23	124885	126528	-	1644	-	EQB47971.1	NA	NA	NA	XM_053186693.1	0.204206	1.95739	0.747003	1.30935
A09924	Contig43	409363	410586	-	1224	-	NA	NA	NA	PF06112	no	2.26206	2.80883	1.44977	1.81049
A08657	Contig38	407083	409371	+	2235	Peptidase_C48	KDN71708.1	NA	NA	PF02902	XM_053186747.1	2.99688	3.65947	1.03562	1.50034
A11145	Contig51	82274	83964	+	1638	-	NA	NA	NA	NA	XM_043805511.1	2.26206	--	--	-1.6036
A05436	Contig23	130726	132286	+	1428	-	EQB48899.1	NA	NA	NA	XM_053186694.1	--	0.322756	0.823876	0.76936
A08597	Contig37	236700	248597	-	1350	-	NA	NA	NA	NA	no	--	--	--	--
A09993	Contig46	73913	78812	+	873	-	NA	NA	NA	NA	XM_032036656.1	--	--	-0.334238	-2.64663
A01565	Contig13	1715273	1716610	-	1338	-	NA	NA	NA	PF01017; PF06825; PF04111	no	--	--	--	-1.11204
A05438	Contig23	132458	134260	-	1803	-	EQB48900.1	NA	NA	NA	XM_053186695.1	--	1.89142	0.0639494	-1.08613
A09902	Contig43	23130	24641	-	1341	-	KDN61553.1	NA	NA	PF04889; PF07267	no	--	--	--	--
A09903	Contig43	25212	25832	+	621	-	NA	NA	NA	NA	no	--	--	--	--
A09928	Contig43	418961	421830	+	870	-	NA	NA	NA	NA	no	--	--	--	--
A11559	Contig5	550852	551970	+	1071	-	EQB50681.1	NA	NA	NA	no	--	--	--	--
A09926	Contig43	414390	416020	+	480	-	NA	NA	NA	NA	no	--	--	--	--
A09909	Contig43	154713	156680	-	1968	-	NA	NA	NA	PF02902	no	--	--	--	--
A10871	Contig4	3549858	3550746	-	843	-	NA	NA	val:VDBG_02235	PF00005	XM_037326966.1	--	--	0.983379	0.105197
A01566	Contig13	1717511	1718026	-	516	-	NA	NA	NA	PF09763	no	--	--	--	-2.17048
A10007	Contig46	345299	346867	-	1569	-	NA	NA	NA	NA	no	--	--	--	--
A09984	Contig45	403527	404997	-	1239	-	NA	NA	NA	NA	no	--	--	--	--
A09985	Contig45	405900	406217	+	318	-	NA	NA	NA	NA	no	--	--	--	--
A10008	Contig46	347666	348442	+	777	-	NA	NA	NA	NA	no	--	--	--	--
A14055	Contig8	2522820	2523827	-	951	-	NA	NA	NA	NA	no	--	--	--	--
A10009	Contig46	348587	350113	-	1344	-	NA	NA	NA	NA	no	--	--	--	--
A11149	Contig51	91078	92796	+	1719	-	NA	NA	NA	NA	no	--	--	--	--
A11628	Contig5	804718	805755	+	1038	ABC_tran	KXH52376.1	NA	NA	PF00005	XM_032025187.1	--	1.79996	--	--
A11147	Contig51	85531	86960	-	1296	-	NA	NA	NA	NA	no	--	--	0.625749	-0.905054

## Sheet: Table S2
Table S2. Statistics of comparison between sample and C.viniferum CvYL2a genomes
Sample	Raw reads	Clean reads	Average clean reads	ST	Total map	Average total map	ST
Cv0h_1	41874074	40952212	4.23596e+07	1.15844e+06	0.0042	0.0043	5.78035e-05
Cv0h_2	45838598	44654198	4.23596e+07	1.15844e+06	0.0044	0.0043	5.78035e-05
Cv0h_3	42437018	41472478	4.23596e+07	1.15844e+06	0.0043	0.0043	5.78035e-05
Cv6h_1	46900448	45847196	4.28183e+07	1.5163e+06	0.0063	0.0054	0.000458801
Cv6h_2	42248520	41283018	4.28183e+07	1.5163e+06	0.0048	0.0054	0.000458801
Cv6h_3	42901106	41324610	4.28183e+07	1.5163e+06	0.0051	0.0054	0.000458801
Cv12h_1	44381524	43380784	42267500	581018	0.0067	0.0058	0.000586641
Cv12h_2	43056460	41426610	42267500	581018	0.0047	0.0058	0.000586641
Cv12h_3	43159140	41995106	42267500	581018	0.006	0.0058	0.000586641
Cv24h_1	43423488	42521478	4.24391e+07	621448	0.0237	0.0283	0.00232079
Cv24h_2	42845958	41325238	4.24391e+07	621448	0.0311	0.0283	0.00232079
Cv24h_3	44328172	43470712	4.24391e+07	621448	0.0301	0.0283	0.00232079
Cv48h_1	43229968	42425830	4.18664e+07	1.30891e+06	0.1639	0.1619	0.00267961
Cv48h_2	44516262	43798738	4.18664e+07	1.30891e+06	0.1566	0.1619	0.00267961
Cv48h_3	40692926	39374748	4.18664e+07	1.30891e+06	0.1652	0.1619	0.00267961

## Sheet: Table S3
Table S3. Statistics of comparison between sample and V.vinifera PN40024 genomes
Sample	Total reads	Total map	Unique map	Average total map	ST
TS0h_1	40963588	38515929(94.02%)	37672488(91.97%)	0.939033	0.000639332
TS0h_2	44666312	41939058(93.89%)	41027028(91.85%)	0.939033	0.000639332
TS0h_3	41480308	38906460(93.8%)	38043997(91.72%)	0.939033	0.000639332
TS6h_1	45835728	43014311(93.84%)	41863303(91.33%)	0.938167	0.000561418
TS6h_2	41282052	38687174(93.71%)	37667035(91.24%)	0.938167	0.000561418
TS6h_3	41326004	38806267(93.9%)	37797274(91.46%)	0.938167	0.000561418
TS12h_1	43376826	40525056(93.43%)	39481754(91.02%)	0.9367	0.00120281
TS12h_2	41421510	38854894(93.8%)	37831288(91.33%)	0.9367	0.00120281
TS12h_3	41995984	39385212(93.78%)	38353539(91.33%)	0.9367	0.00120281
TS24h_1	42512314	39049258(91.85%)	37376009(87.92%)	0.915933	0.00204393
TS24h_2	41317380	37677697(91.19%)	36061524(87.28%)	0.915933	0.00204393
TS24h_3	43455578	39864075(91.74%)	38186870(87.88%)	0.915933	0.00204393
TS48h_1	42417716	33126381(78.1%)	31499158(74.26%)	0.779033	0.00532305
TS48h_2	43784868	34460987(78.71%)	32784790(74.88%)	0.779033	0.00532305
TS48h_3	39385270	30289068(76.9%)	28785360(73.09%)	0.779033	0.00532305

## Sheet: Table S4
Table S4. Summary of differentially expressed effectors, CAZy genes, P450 genes, and secondary metabolism genes in C. viniferum CvYL2a
Category	ID	P450	Secretory Protein	CAZy	Pfam	Clusters	Cv6h vs Cv0h	Cv12h vs Cv0h	Cv24h vs Cv0h	Cv48h vs Cv0h
Effectors	A00219	{NA}	{YES}	{NA}	{PF01546:Peptidase family M20/M25/M40}	{NA}	4.49266	5.09024	4.96697	5.59456
	A00463	{NA}	{YES}	{CAQ16208.1_; AA9 AA9 (formerly GH61) proteins are copper-dependent lytic polysaccharide monooxygenases (LPMOs); cleavage of cellulose chains with oxidation of various carbons (C-1, C-4 and C-6) has been reported several times in the literature; -}	{NA}	{NA}	4.84345	5.97659	10.2663	10.8553
	A00661	{NA}	{YES}	{AEO64701.1_; CE3 acetyl xylan esterase (EC 3.1.1.72). -}	{PF00657:GDSL-like Lipase/Acylhydrolase}	{NA}	-4.64579	-7.57667	-8.90946	-6.92582
	A01036	{NA}	{YES}	{NA}	{NA}	{NA}	4.02704	4.21338	5.6026	5.11622
	A01376	{NA}	{YES}	{NA}	{NA}	{NA}	7.0108	6.886	8.76294	9.5622
	A01520	{NA}	{YES}	{NA}	{NA}	{NA}	5.27873	7.62585	7.88189	5.13485
	A01803	{NA}	{YES}	{NA}	{PF06560:Glucose-6-phosphate isomerase (GPI)}	{NA}	4.84678	6.11748	6.49341	5.17669
	A02079	{NA}	{YES}	{NA}	{PF01263:Aldose 1-epimerase}	{NA}	6.00549	6.46201	6.98423	7.74008
	A02083	{NA}	{YES}	{XP_367964.1_; GH10 endo-1,4-beta-xylanase (EC 3.2.1.8); endo-1,3-beta-xylanase (EC 3.2.1.32); tomatinase (EC 3.2.1.-); xylan endotransglycosylase (EC 2.4.2.-) formerly known as cellulase family F.}	{PF00331:Glycosyl hydrolase family 10}	{NA}	5.19329	5.13518	5.52285	6.39472
	A02354	{NA}	{YES}	{XP_003720306.1_; GH131 broad specificity exo-beta-1,3/1,6-glucanase with endo-beta-1,4-glucanase activity (EC 3.2.1.-); -}	{NA}	{NA}	5.52797	7.14272	6.41766	4.90773
	A02622	{NA}	{YES}	{XP_370337.1_; GH7 endo-beta-1,4-glucanase (EC 3.2.1.4); reducing end-acting cellobiohydrolase (EC 3.2.1.176); chitosanase (EC 3.2.1.132); endo-beta-1,3-1,4-glucanase (EC 3.2.1.73) formerly known as cellulase family C. The cellobiohydrolases of this family act processively from the reducing ends of cellulose chains to generate cellobiose. This is markedly different from the IUBMB definition of ce…	{PF00840:Glycosyl hydrolase family 7}	{NA}	4.93471	7.07097	4.76954	4.92925
	A02641	{NA}	{YES}	{AFG19439.1_; GH11 endo-beta-1,4-xylanase (EC 3.2.1.8); endo-beta-1,3-xylanase (EC 3.2.1.32) formerly known as cellulase family G}	{NA}	{NA}	5.72445	5.64333	4.98295	5.40427
	A02676	{NA}	{YES}	{AEO58446.1_; GH13_1 alpha-amylase (EC 3.2.1.1); pullulanase (EC 3.2.1.41); cyclomaltodextrin glucanotransferase (EC 2.4.1.19); cyclomaltodextrinase (EC 3.2.1.54); trehalose-6-phosphate hydrolase (EC 3.2.1.93); oligo-alpha-glucosidase (EC 3.2.1.10); maltogenic amylase (EC 3.2.1.133); neopullulanase (EC 3.2.1.135); alpha-glucosidase (EC 3.2.1.20); maltotetraose-forming alpha-amylase (EC 3.2.1.60);…	{PF00150:Cellulase (glycosyl hydrolase family 5) PF02324:Glycosyl hydrolase family 70 PF09260:Domain of unknown function (DUF1966) PF00128:Alpha amylase, catalytic domain}	{NA}	4.57071	5.9505	7.96387	8.20458
	A04090	{NA}	{YES}	{NA}	{NA}	{NA}	6.48919	5.27242	6.14196	5.29729
	A04186	{NA}	{YES}	{NA}	{NA}	{NA}	-4.28929	-4.99296	-9.49529	-9.362
	A04569	{NA}	{YES}	{NA}	{PF00962:Adenosine/AMP deaminase}	{NA}	-5.44492	-5.59008	-9.32656	-8.421
	A04818	{NA}	{YES}	{BAF42338.1_; GH5_16 endo-beta-1,4-glucanase / cellulase (EC 3.2.1.4); endo-beta-1,4-xylanase (EC 3.2.1.8); beta-glucosidase (EC 3.2.1.21); beta-mannosidase (EC 3.2.1.25); beta-glucosylceramidase (EC 3.2.1.45); glucan beta-1,3-glucosidase (EC 3.2.1.58); licheninase (EC 3.2.1.73); exo-beta-1,4-glucanase / cellodextrinase (EC 3.2.1.74); glucan endo-1,6-beta-glucosidase (EC 3.2.1.75); mannan endo-be…	{PF00150:Cellulase (glycosyl hydrolase family 5)}	{NA}	5.10764	6.01131	6.42061	7.32305
	A04862	{NA}	{YES}	{CBX92069.1_; CE8 pectin methylesterase (EC 3.1.1.11). -}	{PF01095:Pectinesterase}	{NA}	4.10723	7.57505	6.93995	6.78401
	A05391	{NA}	{YES}	{AAT68493.1_; CE4 acetyl xylan esterase (EC 3.1.1.72); chitin deacetylase (EC 3.5.1.41); chitooligosaccharide deacetylase (EC 3.5.1.-); peptidoglycan GlcNAc deacetylase (EC 3.5.1.-); peptidoglycan N-acetylmuramic acid deacetylase (EC 3.5.1.-). -}	{PF01522:Polysaccharide deacetylase}	{NA}	5.66953	5.99885	5.05084	5.1018
	A05561	{NA}	{YES}	{NA}	{NA}	{NA}	4.74848	5.13441	6.97088	7.51414
	A05628	{NA}	{YES}	{CEI67976.1_; AA9 AA9 (formerly GH61) proteins are copper-dependent lytic polysaccharide monooxygenases (LPMOs); cleavage of cellulose chains with oxidation of various carbons (C-1, C-4 and C-6) has been reported several times in the literature; -}	{NA}	{NA}	5.8306	6.20224	9.85409	10.3262
	A05700	{NA}	{YES}	{NA}	{NA}	{NA}	5.03477	5.96094	9.11193	10.3763
	A06414	{NA}	{YES}	{ATZ54814.1_; GH53 endo-beta-1,4-galactanase (EC 3.2.1.89). -}	{PF07745:Glycosyl hydrolase family 53}	{NA}	4.30005	4.42534	6.22767	6.6581
	A06556	{NA}	{YES}	{AEO67172.1_; CBM1 Modules of approx. 40 residues found almost exclusively in fungi. The cellulose-binding function has been demonstrated in many cases, and appears to be mediated by three aromatic residues separated by about 10.4 angstrom and which form a flat surface. The only non-fungal occurence of CBM1 is in an algal non-hydrolytic polysaccharide-binding protein which is composed of four rep…	{PF00734:Fungal cellulose binding domain PF00840:Glycosyl hydrolase family 7}	{NA}	4.63038	4.17125	4.48232	6.68148
	A06838	{NA}	{YES}	{XP_364253.1_; GH43_22 beta-xylosidase (EC 3.2.1.37); alpha-L-arabinofuranosidase (EC 3.2.1.55); arabinanase (EC 3.2.1.99); xylanase (EC 3.2.1.8); galactan 1,3-beta-galactosidase (EC 3.2.1.145); alpha-1,2-L-arabinofuranosidase (EC 3.2.1.-); exo-alpha-1,5-L-arabinofuranosidase (EC 3.2.1.-); [inverting] exo-alpha-1,5-L-arabinanase (EC 3.2.1.-); beta-1,3-xylosidase (EC 3.2.1.-) Many members have bee…	{PF04616:Glycosyl hydrolases family 43 PF02973:Sialidase, N-terminal domain}	{NA}	5.25622	5.67336	7.46652	8.2253
	A06929	{NA}	{YES}	{NA}	{NA}	{NA}	6.41548	5.79487	5.54744	6.47165
	A07467	{NA}	{YES}	{BAZ13913.1_; CBM50 Modules of approx. 50 residues found attached to various enzymes from families GH18, GH19, GH23, GH24, GH25 and GH73, i.e. enzymes cleaving either chitin or peptidoglycan. Binding to chitopentaose demonstrated in the case of Pteris ryukyuensis chitinase A [Ohnuma T et al. (2008) J. Biol. Chem. 283:5178-87 (PMID: 18083709)]. CBM50 modules are also found in a multitude of other …	{NA}	{NA}	4.30407	4.19895	4.83807	4.99249
	A07857	{NA}	{YES}	{NA}	{PF02102:Deuterolysin metalloprotease (M35) family PF14521:Lysine-specific metallo-endopeptidase }	{NA}	-5.26811	-5.27002	-7.83148	-9.36365
	A07875	{NA}	{YES}	{CEF86254.1_; AA9 AA9 (formerly GH61) proteins are copper-dependent lytic polysaccharide monooxygenases (LPMOs); cleavage of cellulose chains with oxidation of various carbons (C-1, C-4 and C-6) has been reported several times in the literature; -}	{NA}	{NA}	5.2729	5.12528	10.2045	10.8258
	A08496	{NA}	{YES}	{CEI62186.1_; AA3_2 cellobiose dehydrogenase (EC 1.1.99.18); glucose 1-oxidase (EC 1.1.3.4); aryl alcohol oxidase (EC 1.1.3.7); alcohol oxidase(EC 1.1.3.13); pyranose oxidase (EC 1.1.3.10) -}	{PF00732:GMC oxidoreductase PF02254:TrkA-N domain PF05199:GMC oxidoreductase PF01134:Glucose inhibited division protein A PF01266:FAD dependent oxidoreductase PF07992:Pyridine nucleotide-disulphide oxidoreductase}	{NA}	5.73988	4.13901	5.46486	5.27509
	A08995	{NA}	{YES}	{AMH86632.1_; CBM50 Modules of approx. 50 residues found attached to various enzymes from families GH18, GH19, GH23, GH24, GH25 and GH73, i.e. enzymes cleaving either chitin or peptidoglycan. Binding to chitopentaose demonstrated in the case of Pteris ryukyuensis chitinase A [Ohnuma T et al. (2008) J. Biol. Chem. 283:5178-87 (PMID: 18083709)]. CBM50 modules are also found in a multitude of other …	{NA}	{NA}	5.34258	7.14209	7.32079	4.29656
	A09084	{NA}	{YES}	{NA}	{PF01443:Viral (Superfamily 1) RNA helicase}	{NA}	5.18209	5.00365	6.32534	6.30998
	A09403	{NA}	{YES}	{NA}	{NA}	{NA}	6.25669	7.18014	6.39143	5.98144
	A09730	{NA}	{YES}	{NA}	{NA}	{NA}	6.18292	6.83266	5.825	6.10896
	A09748	{NA}	{YES}	{NA}	{NA}	{NA}	4.63002	5.99508	9.19521	9.41484
	A09828	{NA}	{YES}	{AHE13928.1_; CBM1 Modules of approx. 40 residues found almost exclusively in fungi. The cellulose-binding function has been demonstrated in many cases, and appears to be mediated by three aromatic residues separated by about 10.4 angstrom and which form a flat surface. The only non-fungal occurence of CBM1 is in an algal non-hydrolytic polysaccharide-binding protein which is composed of four rep…	{PF00331:Glycosyl hydrolase family 10 PF00734:Fungal cellulose binding domain}	{NA}	4.70175	5.24507	6.03944	7.01983
	A09865	{NA}	{YES}	{NA}	{NA}	{NA}	6.82933	7.97256	7.36087	5.12962
	A10239	{NA}	{YES}	{NA}	{NA}	{NA}	7.50679	7.32238	8.55127	9.20832
	A10264	{NA}	{YES}	{NA}	{NA}	{NA}	4.47887	7.3128	7.50452	4.31819
	A10547	{NA}	{YES}	{CAQ16203.1_; CE4 acetyl xylan esterase (EC 3.1.1.72); chitin deacetylase (EC 3.5.1.41); chitooligosaccharide deacetylase (EC 3.5.1.-); peptidoglycan GlcNAc deacetylase (EC 3.5.1.-); peptidoglycan N-acetylmuramic acid deacetylase (EC 3.5.1.-). -}	{PF03065:Glycosyl hydrolase family 57 PF01522:Polysaccharide deacetylase PF00187:Chitin recognition protein}	{NA}	6.52099	6.9553	8.5106	8.78357
	A10697	{NA}	{YES}	{NA}	{NA}	{NA}	-5.40025	-5.31833	-8.85815	-8.64846
	A11214	{NA}	{YES}	{NA}	{NA}	{NA}	4.14223	4.95647	6.83172	6.8788
	A11245	{NA}	{YES}	{ATZ46043.1_; AA1_3 Laccase / p-diphenol:oxygen oxidoreductase / ferroxidase (EC 1.10.3.2); ; ferroxidase (EC 1.10.3.-); Laccase-like multicopperoxidase (EC 1.10.3.-) -}	{PF07731:Multicopper oxidase PF07732:Multicopper oxidase PF00394:Multicopper oxidase}	{NA}	-4.84207	-5.10805	-8.14271	-8.23559
	A11397	{NA}	{YES}	{NA}	{PF05436:Mating factor alpha precursor N-terminus}	{NA}	6.11922	5.9999	5.59396	5.01482
	A11473	{NA}	{YES}	{CCT75269.1_; GH115 xylan alpha-1,2-glucuronidase (3.2.1.131); alpha-(4-O-methyl)-glucuronidase (3.2.1.-) created from reading Ryabova et al. (2009) FEBS Lett. 583:1457-1462 [PMID: 19344716]}	{NA}	{NA}	4.51921	5.07571	5.48232	6.15556
	A11519	{NA}	{YES}	{NA}	{NA}	{NA}	5.1807	6.07761	6.72683	5.2492
	A11553	{NA}	{YES}	{NA}	{PF00734:Fungal cellulose binding domain}	{NA}	4.9059	4.24388	6.15302	4.9658
	A12139	{NA}	{YES}	{CEF73471.1_; GH132 Activity on beta-1,3-glucan (curdlan) shown for the Aspergillus fumigatus Sun4 protein; activity on laminarioligosaccharides shown for Aspergillus fumigatus Sun4 protein and Candida albicans Sun41 protein; transglycosylation activity reported in PMID 23508952. -}	{NA}	{NA}	4.62633	4.30142	6.25603	6.56951
	A12567	{NA}	{YES}	{CEI66276.1_; PL3_2 pectate lyase (EC 4.2.2.3). -}	{PF03211:Pectate lyase}	{NA}	4.98958	6.06939	9.82795	10.3559
	A12571	{NA}	{YES}	{CBX91667.1_; AA9 AA9 (formerly GH61) proteins are copper-dependent lytic polysaccharide monooxygenases (LPMOs); cleavage of cellulose chains with oxidation of various carbons (C-1, C-4 and C-6) has been reported several times in the literature; -; CBX91667.1_; CBM1 Modules of approx. 40 residues found almost exclusively in fungi. The cellulose-binding function has been demonstrated in many cases…	{NA}	{NA}	5.47237	6.79726	10.0526	10.4368
	A12601	{NA}	{YES}	{NA}	{PF07462:Merozoite surface protein 1 (MSP1) C-terminus}	{NA}	4.14252	4.69644	6.16721	6.57905
	A13654	{NA}	{YES}	{NA}	{NA}	{NA}	5.41829	6.98442	6.66733	4.46517
	A13709	{NA}	{YES}	{NA}	{NA}	{NA}	4.82224	5.50313	6.25502	4.07851
	A13795	{NA}	{YES}	{CCT74504.1_; GH93 exo-alpha-L-1,5-arabinanase (EC 3.2.1.-) -}	{NA}	{NA}	5.87253	5.83941	8.01272	8.13443
	A14304	{NA}	{YES}	{NA}	{NA}	{NA}	-5.26277	-4.24786	-7.08896	-6.05434
	A14331	{NA}	{YES}	{CAP69613.1_; CBM20 The granular starch-binding function has been demonstrated in several cases. Interact strongly with cyclodextrins. Often designated as starch-binding domains (SBD). -; CAP69613.1_; GH13_1 alpha-amylase (EC 3.2.1.1); pullulanase (EC 3.2.1.41); cyclomaltodextrin glucanotransferase (EC 2.4.1.19); cyclomaltodextrinase (EC 3.2.1.54); trehalose-6-phosphate hydrolase (EC 3.2.1.93); o…	{PF00128:Alpha amylase, catalytic domain PF09260:Domain of unknown function (DUF1966)}	{NA}	5.46299	6.72671	6.03151	4.33302
CAZy genes	A00463	{NA}	{YES}	{CAQ16208.1_; AA9 AA9 (formerly GH61) proteins are copper-dependent lytic polysaccharide monooxygenases (LPMOs); cleavage of cellulose chains with oxidation of various carbons (C-1, C-4 and C-6) has been reported several times in the literature; -}	{NA}	{NA}	4.84345	5.97659	10.2663	10.8553
	A00661	{NA}	{YES}	{AEO64701.1_; CE3 acetyl xylan esterase (EC 3.1.1.72). -}	{PF00657:GDSL-like Lipase/Acylhydrolase}	{NA}	-4.64579	-7.57667	-8.90946	-6.92582
	A01225	{NA}	{NA}	{KFY84961.1_; GH135 alpha-1,4-galactosaminogalactan hydrolase (EC 3.2.1.-) -}	{PF00107:Zinc-binding dehydrogenase PF08240:Alcohol dehydrogenase GroES-like domain}	{NA}	5.13772	6.45884	6.77152	6.41211
	A02083	{NA}	{YES}	{XP_367964.1_; GH10 endo-1,4-beta-xylanase (EC 3.2.1.8); endo-1,3-beta-xylanase (EC 3.2.1.32); tomatinase (EC 3.2.1.-); xylan endotransglycosylase (EC 2.4.2.-) formerly known as cellulase family F.}	{PF00331:Glycosyl hydrolase family 10}	{NA}	5.19329	5.13518	5.52285	6.39472
	A02354	{NA}	{YES}	{XP_003720306.1_; GH131 broad specificity exo-beta-1,3/1,6-glucanase with endo-beta-1,4-glucanase activity (EC 3.2.1.-); -}	{NA}	{NA}	5.52797	7.14272	6.41766	4.90773
	A02622	{NA}	{YES}	{XP_370337.1_; GH7 endo-beta-1,4-glucanase (EC 3.2.1.4); reducing end-acting cellobiohydrolase (EC 3.2.1.176); chitosanase (EC 3.2.1.132); endo-beta-1,3-1,4-glucanase (EC 3.2.1.73) formerly known as cellulase family C. The cellobiohydrolases of this family act processively from the reducing ends of cellulose chains to generate cellobiose. This is markedly different from the IUBMB definition of ce…	{PF00840:Glycosyl hydrolase family 7}	{NA}	4.93471	7.07097	4.76954	4.92925
	A02641	{NA}	{YES}	{AFG19439.1_; GH11 endo-beta-1,4-xylanase (EC 3.2.1.8); endo-beta-1,3-xylanase (EC 3.2.1.32) formerly known as cellulase family G}	{NA}	{NA}	5.72445	5.64333	4.98295	5.40427
	A02676	{NA}	{YES}	{AEO58446.1_; GH13_1 alpha-amylase (EC 3.2.1.1); pullulanase (EC 3.2.1.41); cyclomaltodextrin glucanotransferase (EC 2.4.1.19); cyclomaltodextrinase (EC 3.2.1.54); trehalose-6-phosphate hydrolase (EC 3.2.1.93); oligo-alpha-glucosidase (EC 3.2.1.10); maltogenic amylase (EC 3.2.1.133); neopullulanase (EC 3.2.1.135); alpha-glucosidase (EC 3.2.1.20); maltotetraose-forming alpha-amylase (EC 3.2.1.60);…	{PF00150:Cellulase (glycosyl hydrolase family 5) PF02324:Glycosyl hydrolase family 70 PF09260:Domain of unknown function (DUF1966) PF00128:Alpha amylase, catalytic domain}	{NA}	4.57071	5.9505	7.96387	8.20458
	A02677	{NA}	{NA}	{XP_328838.1_; GH13_22 alpha-amylase (EC 3.2.1.1); pullulanase (EC 3.2.1.41); cyclomaltodextrin glucanotransferase (EC 2.4.1.19); cyclomaltodextrinase (EC 3.2.1.54); trehalose-6-phosphate hydrolase (EC 3.2.1.93); oligo-alpha-glucosidase (EC 3.2.1.10); maltogenic amylase (EC 3.2.1.133); neopullulanase (EC 3.2.1.135); alpha-glucosidase (EC 3.2.1.20); maltotetraose-forming alpha-amylase (EC 3.2.1.60…	{PF00128:Alpha amylase, catalytic domain}	{NA}	4.03267	4.72362	6.38118	6.51734
	A02946	{NA}	{NA}	{XP_362540.1_; GH3 beta-glucosidase (EC 3.2.1.21); xylan 1,4-beta-xylosidase (EC 3.2.1.37); beta-glucosylceramidase (EC 3.2.1.45); beta-N-acetylhexosaminidase (EC 3.2.1.52); alpha-L-arabinofuranosidase (EC 3.2.1.55); glucan 1,3-beta-glucosidase (EC 3.2.1.58); glucan 1,4-beta-glucosidase (EC 3.2.1.74); isoprimeverose-producing oligoxyloglucan hydrolase (EC 3.2.1.120); coniferin beta-glucosidase (E…	{PF01915:Glycosyl hydrolase family 3 C-terminal domain PF00933:Glycosyl hydrolase family 3 N terminal domain}	{NA}	4.69677	4.9557	5.67408	5.97793
	A03417	{NA}	{NA}	{SMY26983.1_; GT22 Dol-P-Man: Man6GlcNAc2-PP-Dol alpha-1,2-mannosyltransferase (EC 2.4.1.259); Dol-P-Man: Man8GlcNAc2-PP-Dol alpha-1,2-mannosyltransferase (EC 2.4.1.261); Dol-P-Man: Man2-GlcNAc-phosphatidylinositol alpha-1,2-mannosyltransferase (EC 2.4.1.-); Dol-P-Man: Man3-GlcNAc-phosphatidylinositol alpha-1,2-mannosyltransferase (EC 2.4.1.-) These enzymes use dolichol-P-mannose as the sugar don…	{PF03950:tRNA synthetases class I (E and Q), anti-codon binding domain PF00749:tRNA synthetases class I (E and Q), catalytic domain}	{NA}	5.03609	5.48936	5.84135	5.80422
	A04818	{NA}	{YES}	{BAF42338.1_; GH5_16 endo-beta-1,4-glucanase / cellulase (EC 3.2.1.4); endo-beta-1,4-xylanase (EC 3.2.1.8); beta-glucosidase (EC 3.2.1.21); beta-mannosidase (EC 3.2.1.25); beta-glucosylceramidase (EC 3.2.1.45); glucan beta-1,3-glucosidase (EC 3.2.1.58); licheninase (EC 3.2.1.73); exo-beta-1,4-glucanase / cellodextrinase (EC 3.2.1.74); glucan endo-1,6-beta-glucosidase (EC 3.2.1.75); mannan endo-be…	{PF00150:Cellulase (glycosyl hydrolase family 5)}	{NA}	5.10764	6.01131	6.42061	7.32305
	A04862	{NA}	{YES}	{CBX92069.1_; CE8 pectin methylesterase (EC 3.1.1.11). -}	{PF01095:Pectinesterase}	{NA}	4.10723	7.57505	6.93995	6.78401
	A05391	{NA}	{YES}	{AAT68493.1_; CE4 acetyl xylan esterase (EC 3.1.1.72); chitin deacetylase (EC 3.5.1.41); chitooligosaccharide deacetylase (EC 3.5.1.-); peptidoglycan GlcNAc deacetylase (EC 3.5.1.-); peptidoglycan N-acetylmuramic acid deacetylase (EC 3.5.1.-). -}	{PF01522:Polysaccharide deacetylase}	{NA}	5.66953	5.99885	5.05084	5.1018
	A05628	{NA}	{YES}	{CEI67976.1_; AA9 AA9 (formerly GH61) proteins are copper-dependent lytic polysaccharide monooxygenases (LPMOs); cleavage of cellulose chains with oxidation of various carbons (C-1, C-4 and C-6) has been reported several times in the literature; -}	{NA}	{NA}	5.8306	6.20224	9.85409	10.3262
	A06414	{NA}	{YES}	{ATZ54814.1_; GH53 endo-beta-1,4-galactanase (EC 3.2.1.89). -}	{PF07745:Glycosyl hydrolase family 53}	{NA}	4.30005	4.42534	6.22767	6.6581
	A06556	{NA}	{YES}	{AEO67172.1_; CBM1 Modules of approx. 40 residues found almost exclusively in fungi. The cellulose-binding function has been demonstrated in many cases, and appears to be mediated by three aromatic residues separated by about 10.4 angstrom and which form a flat surface. The only non-fungal occurence of CBM1 is in an algal non-hydrolytic polysaccharide-binding protein which is composed of four rep…	{PF00734:Fungal cellulose binding domain PF00840:Glycosyl hydrolase family 7}	{NA}	4.63038	4.17125	4.48232	6.68148
	A06838	{NA}	{YES}	{XP_364253.1_; GH43_22 beta-xylosidase (EC 3.2.1.37); alpha-L-arabinofuranosidase (EC 3.2.1.55); arabinanase (EC 3.2.1.99); xylanase (EC 3.2.1.8); galactan 1,3-beta-galactosidase (EC 3.2.1.145); alpha-1,2-L-arabinofuranosidase (EC 3.2.1.-); exo-alpha-1,5-L-arabinofuranosidase (EC 3.2.1.-); [inverting] exo-alpha-1,5-L-arabinanase (EC 3.2.1.-); beta-1,3-xylosidase (EC 3.2.1.-) Many members have bee…	{PF04616:Glycosyl hydrolases family 43 PF02973:Sialidase, N-terminal domain}	{NA}	5.25622	5.67336	7.46652	8.2253
	A07467	{NA}	{YES}	{BAZ13913.1_; CBM50 Modules of approx. 50 residues found attached to various enzymes from families GH18, GH19, GH23, GH24, GH25 and GH73, i.e. enzymes cleaving either chitin or peptidoglycan. Binding to chitopentaose demonstrated in the case of Pteris ryukyuensis chitinase A [Ohnuma T et al. (2008) J. Biol. Chem. 283:5178-87 (PMID: 18083709)]. CBM50 modules are also found in a multitude of other …	{NA}	{NA}	4.30407	4.19895	4.83807	4.99249
	A08496	{NA}	{YES}	{CEI62186.1_; AA3_2 cellobiose dehydrogenase (EC 1.1.99.18); glucose 1-oxidase (EC 1.1.3.4); aryl alcohol oxidase (EC 1.1.3.7); alcohol oxidase(EC 1.1.3.13); pyranose oxidase (EC 1.1.3.10) -}	{PF00732:GMC oxidoreductase PF02254:TrkA-N domain PF05199:GMC oxidoreductase PF01134:Glucose inhibited division protein A PF01266:FAD dependent oxidoreductase PF07992:Pyridine nucleotide-disulphide oxidoreductase}	{NA}	5.73988	4.13901	5.46486	5.27509
	A08828	{NA}	{NA}	{CCT63927.1_; GT22 Dol-P-Man: Man6GlcNAc2-PP-Dol alpha-1,2-mannosyltransferase (EC 2.4.1.259); Dol-P-Man: Man8GlcNAc2-PP-Dol alpha-1,2-mannosyltransferase (EC 2.4.1.261); Dol-P-Man: Man2-GlcNAc-phosphatidylinositol alpha-1,2-mannosyltransferase (EC 2.4.1.-); Dol-P-Man: Man3-GlcNAc-phosphatidylinositol alpha-1,2-mannosyltransferase (EC 2.4.1.-) These enzymes use dolichol-P-mannose as the sugar don…	{PF03901:Alg9-like mannosyltransferase family}	{NA}	4.17128	4.72382	4.49826	4.35181
	A08995	{NA}	{YES}	{AMH86632.1_; CBM50 Modules of approx. 50 residues found attached to various enzymes from families GH18, GH19, GH23, GH24, GH25 and GH73, i.e. enzymes cleaving either chitin or peptidoglycan. Binding to chitopentaose demonstrated in the case of Pteris ryukyuensis chitinase A [Ohnuma T et al. (2008) J. Biol. Chem. 283:5178-87 (PMID: 18083709)]. CBM50 modules are also found in a multitude of other …	{NA}	{NA}	5.34258	7.14209	7.32079	4.29656
	A09555	{NA}	{NA}	{XP_003716690.1_; GH115 xylan alpha-1,2-glucuronidase (3.2.1.131); alpha-(4-O-methyl)-glucuronidase (3.2.1.-) created from reading Ryabova et al. (2009) FEBS Lett. 583:1457-1462 [PMID: 19344716]}	{NA}	{NA}	4.27858	4.05232	4.96643	5.74719
	A09828	{NA}	{YES}	{AHE13928.1_; CBM1 Modules of approx. 40 residues found almost exclusively in fungi. The cellulose-binding function has been demonstrated in many cases, and appears to be mediated by three aromatic residues separated by about 10.4 angstrom and which form a flat surface. The only non-fungal occurence of CBM1 is in an algal non-hydrolytic polysaccharide-binding protein which is composed of four rep…	{PF00331:Glycosyl hydrolase family 10 PF00734:Fungal cellulose binding domain}	{NA}	4.70175	5.24507	6.03944	7.01983
	A10547	{NA}	{YES}	{CAQ16203.1_; CE4 acetyl xylan esterase (EC 3.1.1.72); chitin deacetylase (EC 3.5.1.41); chitooligosaccharide deacetylase (EC 3.5.1.-); peptidoglycan GlcNAc deacetylase (EC 3.5.1.-); peptidoglycan N-acetylmuramic acid deacetylase (EC 3.5.1.-). -}	{PF03065:Glycosyl hydrolase family 57 PF01522:Polysaccharide deacetylase PF00187:Chitin recognition protein}	{NA}	6.52099	6.9553	8.5106	8.78357
	A11012	{NA}	{NA}	{CCT63153.1_; GH105 unsaturated rhamnogalacturonyl hydrolase (EC 3.2.1.172); d-4,5-unsaturated beta-glucuronyl hydrolase (EC 3.2.1.-); d-4,5-unsaturated alpha-galacturonidase (EC 3.2.1.-) Created based on a paper by Itoh, Ochiai, Mikami, Hashimoto, and Murata (J. Mol. Biol. 360 (2006) 573-585) (PMID: 16781735)}	{NA}	{NA}	4.52741	4.79455	6.18582	6.80027
	A11116	{NA}	{NA}	{CCT65447.1_; AA3_3 cellobiose dehydrogenase (EC 1.1.99.18); glucose 1-oxidase (EC 1.1.3.4); aryl alcohol oxidase (EC 1.1.3.7); alcohol oxidase(EC 1.1.3.13); pyranose oxidase (EC 1.1.3.10) -}	{PF00732:GMC oxidoreductase PF00070:Pyridine nucleotide-disulphide oxidoreductase PF01266:FAD dependent oxidoreductase PF05199:GMC oxidoreductase PF07992:Pyridine nucleotide-disulphide oxidoreductase}	{NA}	4.38686	7.45472	8.33086	10.6956
	A11245	{NA}	{YES}	{ATZ46043.1_; AA1_3 Laccase / p-diphenol:oxygen oxidoreductase / ferroxidase (EC 1.10.3.2); ; ferroxidase (EC 1.10.3.-); Laccase-like multicopperoxidase (EC 1.10.3.-) -}	{PF07731:Multicopper oxidase PF07732:Multicopper oxidase PF00394:Multicopper oxidase}	{NA}	-4.84207	-5.10805	-8.14271	-8.23559
	A11473	{NA}	{YES}	{CCT75269.1_; GH115 xylan alpha-1,2-glucuronidase (3.2.1.131); alpha-(4-O-methyl)-glucuronidase (3.2.1.-) created from reading Ryabova et al. (2009) FEBS Lett. 583:1457-1462 [PMID: 19344716]}	{NA}	{NA}	4.51921	5.07571	5.48232	6.15556
	A12139	{NA}	{YES}	{CEF73471.1_; GH132 Activity on beta-1,3-glucan (curdlan) shown for the Aspergillus fumigatus Sun4 protein; activity on laminarioligosaccharides shown for Aspergillus fumigatus Sun4 protein and Candida albicans Sun41 protein; transglycosylation activity reported in PMID 23508952. -}	{NA}	{NA}	4.62633	4.30142	6.25603	6.56951
	A12567	{NA}	{YES}	{CEI66276.1_; PL3_2 pectate lyase (EC 4.2.2.3). -}	{PF03211:Pectate lyase}	{NA}	4.98958	6.06939	9.82795	10.3559
	A12571	{NA}	{YES}	{CBX91667.1_; AA9 AA9 (formerly GH61) proteins are copper-dependent lytic polysaccharide monooxygenases (LPMOs); cleavage of cellulose chains with oxidation of various carbons (C-1, C-4 and C-6) has been reported several times in the literature; -; CBX91667.1_; CBM1 Modules of approx. 40 residues found almost exclusively in fungi. The cellulose-binding function has been demonstrated in many cases…	{NA}	{NA}	5.47237	6.79726	10.0526	10.4368
	A12726	{NA}	{NA}	{XP_369679.1_; GH32 invertase (EC 3.2.1.26); endo-inulinase (EC 3.2.1.7); beta-2,6-fructan 6-levanbiohydrolase (EC 3.2.1.64); endo-levanase (EC 3.2.1.65); exo-inulinase (EC 3.2.1.80); fructan beta-(2,1)-fructosidase/1-exohydrolase (EC 3.2.1.153); fructan beta-(2,6)-fructosidase/6-exohydrolase (EC 3.2.1.154); sucrose:sucrose 1-fructosyltransferase (EC 2.4.1.99); fructan:fructan 1-fructosyltransfer…	{NA}	{NA}	5.77001	6.26785	7.24426	5.68148
	A13795	{NA}	{YES}	{CCT74504.1_; GH93 exo-alpha-L-1,5-arabinanase (EC 3.2.1.-) -}	{NA}	{NA}	5.87253	5.83941	8.01272	8.13443
	A14331	{NA}	{YES}	{CAP69613.1_; CBM20 The granular starch-binding function has been demonstrated in several cases. Interact strongly with cyclodextrins. Often designated as starch-binding domains (SBD). -; CAP69613.1_; GH13_1 alpha-amylase (EC 3.2.1.1); pullulanase (EC 3.2.1.41); cyclomaltodextrin glucanotransferase (EC 2.4.1.19); cyclomaltodextrinase (EC 3.2.1.54); trehalose-6-phosphate hydrolase (EC 3.2.1.93); o…	{PF00128:Alpha amylase, catalytic domain PF09260:Domain of unknown function (DUF1966)}	{NA}	5.46299	6.72671	6.03151	4.33302
Genes in secondary metabolism gene clusters	A01092	{NA}	{NA}	{NA}	{PF07992:Pyridine nucleotide-disulphide oxidoreductase}	Cluster33	5.09718	5.23568	6.14345	5.74141
	A01212	{NA}	{NA}	{NA}	{PF00501:AMP-binding enzyme PF01370:NAD dependent epimerase/dehydratase family}	Cluster32	-6.63392	-4.91185	-4.50285	-5.00607
	A01323	{NA}	{NA}	{NA}	{PF07992:Pyridine nucleotide-disulphide oxidoreductase PF01266:FAD dependent oxidoreductase}	Cluster35	4.10723	4.84622	4.37542	4.43682
	A07559	{NA}	{NA}	{NA}	{PF00137:ATP synthase subunit C}	Cluster2	6.41996	6.7995	8.72751	8.2237
	A08496	{NA}	{YES}	{CEI62186.1_; AA3_2 cellobiose dehydrogenase (EC 1.1.99.18); glucose 1-oxidase (EC 1.1.3.4); aryl alcohol oxidase (EC 1.1.3.7); alcohol oxidase(EC 1.1.3.13); pyranose oxidase (EC 1.1.3.10) -}	{PF00732:GMC oxidoreductase PF02254:TrkA-N domain PF05199:GMC oxidoreductase PF01134:Glucose inhibited division protein A PF01266:FAD dependent oxidoreductase PF07992:Pyridine nucleotide-disulphide oxidoreductase}	Cluster57	5.73988	4.13901	5.46486	5.27509
	A11116	{NA}	{NA}	{CCT65447.1_; AA3_3 cellobiose dehydrogenase (EC 1.1.99.18); glucose 1-oxidase (EC 1.1.3.4); aryl alcohol oxidase (EC 1.1.3.7); alcohol oxidase(EC 1.1.3.13); pyranose oxidase (EC 1.1.3.10) -}	{PF00732:GMC oxidoreductase PF00070:Pyridine nucleotide-disulphide oxidoreductase PF01266:FAD dependent oxidoreductase PF05199:GMC oxidoreductase PF07992:Pyridine nucleotide-disulphide oxidoreductase}	Cluster65	4.38686	7.45472	8.33086	10.6956
	A13125	{NA}	{NA}	{NA}	{PF00501:AMP-binding enzyme}	Cluster21	4.41009	5.08261	4.51633	4.00894
	A13129	{NA}	{NA}	{NA}	{PF01593:Flavin containing amine oxidoreductase PF00070:Pyridine nucleotide-disulphide oxidoreductase PF07992:Pyridine nucleotide-disulphide oxidoreductase}	Cluster21	6.0266	5.90165	6.74456	6.02929
	A13635	{NA}	{NA}	{NA}	{PF00082:Subtilase family}	Cluster25	6.33807	5.17661	4.3976	5.35395
	A13736	{NA}	{NA}	{NA}	{NA}	Cluster26	6.7793	5.38179	5.35341	4.63261
P450 genes	A03737	{GLRG_09425T0; E-classP450,CYP2J P450_Cg077 http://p450.riceblast.snu.ac.kr/class.php?a=dv_sequence&id=21808&spe_id=344252&ref_id=58713}	{NA}	{NA}	{PF00067:Cytochrome P450}	{NA}	-4.30617	-4.39502	-5.35477	-9.0904
	A04050	{GLRG_09425T0; E-classP450,CYP2J P450_Cg077 http://p450.riceblast.snu.ac.kr/class.php?a=dv_sequence&id=21808&spe_id=344252&ref_id=58713}	{NA}	{NA}	{PF00067:Cytochrome P450}	{NA}	-5.67438	-5.04964	-7.76767	-7.18147
	A07765	{UREG_04195.1; E-classP450,groupIV P450_Ur019 http://p450.riceblast.snu.ac.kr/class.php?a=dv_sequence&id=671&spe_id=53225&ref_id=208}	{NA}	{NA}	{PF00067:Cytochrome P450}	{NA}	-7.80667	-5.2492	-8.76013	-9.7624
	A10728	{CH063_08164T0; E-classP450,groupI P450_131 http://p450.riceblast.snu.ac.kr/class.php?a=dv_sequence&id=22152&spe_id=390351&ref_id=61321}	{NA}	{NA}	{PF00067:Cytochrome P450}	{NA}	7.14576	6.6596	7.4576	7.32003
	A11421	{CH063_07836T0; Undeterminded P450_129 http://p450.riceblast.snu.ac.kr/class.php?a=dv_sequence&id=22150&spe_id=390351&ref_id=61321}	{NA}	{NA}	{PF00067:Cytochrome P450}	{NA}	-6.95031	-6.37446	-6.34162	-5.777

## Sheet: Table S5
Table S5. Annotation and expression analysis of selected effectors
Category	ID	PHI	Signal	Start	End	TMHMM
Cysteine-rich small effectors	A03530	NA	YES	1	18	0
	A07060	NA	YES	1	24	0
	A09076	NA	YES	1	17	0
	A09567	NA	YES	1	18	0
	A11069	NA	YES	1	21	0
	A13877	NA	YES	1	19	0
	A14207	NA	YES	1	19	0
	A00740	NA	YES	1	18	0
	A01508	NA	YES	1	21	0
	A02196	NA	YES	1	19	0
	A02541	NA	YES	1	20	0
	A03228	NA	YES	1	19	0
	A05621	NA	YES	1	18	0
	A08045	NA	YES	1	19	0
	A08190	NA	YES	1	19	0
	A09750	NA	YES	1	17	0
	A09865	NA	YES	1	17	0
	A11221	NA	YES	1	19	0
	A11398	NA	YES	1	19	0
	A11478	NA	YES	1	18	0
Virulence related effectors	A04862	PHI:278 gene complementation reduced virulence	YES	1	16	0
	A07922	PHI:6124 gene complementation reduced virulence	YES	1	16	0
	A01576	PHI:278gene complementation reduced virulence	YES	1	18	0
	A10922	PHI:5188 Gene deletion: full reduced virulence	YES	1	18	0
	A01071	PHI:222 Gene deletion reduced virulence	YES	1	19	0
	A05234	PHI:2206 gene regulation: silencing reduced virulence	YES	1	18	0
	A07763	PHI:2206 gene regulation: silencing reduced virulence	YES	1	19	0
	A00698	PHI:2208 gene regulation: silencing reduced virulence	YES	1	21	0
	A08850	PHI:4988 gene complementation reduced virulence	YES	1	21	0
Random selected effectors	A03698	NA	YES	1	18	0
	A04082	NA	YES	1	18	0
	A06627	NA	YES	1	18	0
	A06800	NA	YES	1	20	0
	A10243	PHI:6121gene complementation reduced virulence	YES	1	19	0
	A10999	NA	YES	1	18	0
	A12648	NA	YES	1	19	0
	A14071	NA	YES	1	24	0
	A00734	NA	YES	1	18	0
	A01673	NA	YES	1	22	0
	A01803	NA	YES	1	15	0
	A02658	NA	YES	1	23	0
	A03403	NA	YES	1	17	0
	A05569	NA	YES	1	18	0
	A11404	NA	YES	1	18	0
	A03889	NA	YES	1	20	0
	A04020	NA	YES	1	19	0
	A06652	NA	YES	1	18	0
	A07809	NA	YES	1	18	0
	A10938	NA	YES	1	19	0
	A12803	NA	YES	1	22	0
	A13658	NA	YES	1	23	0
	A14548	NA	YES	1	18	0
	A06097	NA	YES	1	18	0
	A08433	NA	YES	1	22	0
	A08635	NA	YES	1	16	0
	A10132	NA	YES	1	25	0
	A10142	NA	YES	1	16	0
Random differentially expressed effectors	A00609	NA	YES	1	21	0
	A01376	NA	YES	1	16	0
	A01520	NA	YES	1	18	0
	A01745	PHI:256 gene complementation reduced virulence	YES	1	20	0
	A02291	NA	YES	1	16	0
	A02354	NA	YES	1	16	0
	A02641	PHI:567 Gene disruption unaffected pathogenicity	YES	1	19	0
	A03282	NA	YES	1	21	0
	A04090	NA	YES	1	18	0
	A05391	PHI:3972 Gene deletion unaffected pathogenicity	YES	1	22	0
	A05628	PHI:1581 Gene deletion unaffected pathogenicity	YES	1	20	0
	A05700	NA	YES	1	17	0
	A07111	NA	YES	1	19	0
	A07875	NA	YES	1	19	0
	A08267	NA	YES	1	19	0
	A08424	NA	YES	1	17	0
	A08462	NA	YES	1	18	0
	A08995	PHI:6834 Gene mutation effector (plant avirulence determinant)	YES	1	18	0
	A09084	NA	YES	1	17	0
	A09848	NA	YES	1	17	0
	A10264	NA	YES	1	19	0
	A10390	NA	YES	1	15	0
	A11139	PHI:257 gene complementation reduced virulence	YES	1	17	0
	A12417	NA	YES	1	18	0
	A12567	PHI:179 gene complementation reduced virulence	YES	1	17	0
	A12601	NA	YES	1	16	0
	A13654	NA	YES	1	17	0
	A14306	PHI:350 Gene deletion reduced virulence	YES	1	18	0

## Sheet: Table S6
Table S6. Resistance-related DEGs in the C.viniferum-infected leaves of Vitis vinifera cv. Thompson Seedless (Blue indicates gene upregulation)
Gene ID	Cv6h vs Cv0h	Cv12h vs Cv0h	Cv24h vs Cv0h	Cv48h vs Cv0h	TF family
VIT_07s0141g00330	-1.00766	-2.57042	-4.46307	-5.3088	LRR17
VIT_05s0020g02400	1.4923	1.66616	1.75146	1.40639	LRR4
VIT_19s0093g00500	-0.103789	0.112288	-0.966497	-0.915126	LRR_2
VIT_08s0058g00010	-1.92942	-0.0828547	-1.30009	-0.943451	LRRNT_2
VIT_09s0002g07720	-0.0404177	0.939489	0.574742	-0.943451	LRRNT_2
VIT_01s0010g03430	0.710092	0.386573	0.614155	-0.537416	LRRNT_2
VIT_18s0089g00690	-0.631354	-1.04583	-0.0249138	-2.51476	LRRNT_2
VIT_06s0004g00330	0.322284	-1.00878	1.60988	-0.938295	LRRNT_2
VIT_18s0157g00040	-0.605886	0.881332	-3.43328	-3.08286	LRRNT_2
VIT_07s0005g04070	2.66559	2.76176	1.58059	-0.943451	LRRNT_2
VIT_01s0010g03230	-0.753009	-0.35008	0.455625	0.407235	LRRNT_2
VIT_16s0050g00180	-2.26799	-1.09486	-3.82556	-3.47388	LRRNT_2
VIT_16s0050g00200	-4.09409	0.191103	-1.60461	-1.6589	LRRNT_2
VIT_00s0316g00040	-2.62017	-1.16125	-1.00295	-3.54035	LRRNT_2
VIT_03s0110g00170	1.56049	1.10458	0.416936	1.67587	LRRNT_2
VIT_09s0002g07750	0.727472	0.784775	1.84	-0.00110566	LRRNT_2
VIT_06s0004g00350	-0.145639	1.16848	-2.93588	-3.47374	LRRNT_2
VIT_16s0050g00170	0.0753289	1.11468	1.92867	1.73485	LRRNT_2
VIT_09s0070g00640	0.469712	0.835032	0.276161	-1.28936	LRRNT_2
VIT_18s0089g00630	-0.276501	0.230257	-1.00006	-0.322881	LRRNT_2
VIT_16s0013g01700	0.509412	0.375838	-0.926518	-3.46752	LRRNT_2
VIT_08s0058g00060	1.58198	2.11274	1.80205	1.77744	LRRNT_2
VIT_16s0050g00250	1.76865	1.25781	1.29451	0.0763035	LRRNT_2
VIT_09s0054g00080	-0.2403	-0.690581	-1.70067	-2.4426	LRRNT_2
VIT_08s0040g01550	-0.629999	-1.30558	-0.890444	0.195624	LRRNT_2
VIT_12s0057g00780	1.24284	1.78083	0.879998	-0.345672	LRRNT_2
VIT_01s0026g01200	-1.28138	-0.896424	0.40274	0.402993	LRRNT_2
VIT_14s0068g02240	-1.31578	-2.00202	-0.316931	-1.65396	LRRNT_2
VIT_09s0070g00560	-0.665805	-0.415458	-2.80449	-6.6325	LRRNT_2
VIT_01s0146g00350	3.42387	5.46744	8.58298	8.34972	LRRNT_2
VIT_16s0050g00270	1.03389	0.63585	1.44019	1.69512	LRRNT_2
VIT_11s0037g00770	4.27395	4.88892	6.38811	6.79984	LRRNT_2
VIT_16s0050g01980	0.342196	0.832261	1.09353	1.36772	LRRNT_2
VIT_14s0171g00040	-0.495122	-0.0635023	-0.300501	0.141532	LRRNT_2
VIT_06s0004g00310	-0.106565	0.681154	1.0798	0.493249	LRRNT_2
VIT_06s0004g00300	2.47351	1.7536	1.69613	0.962976	LRRNT_2
VIT_14s0171g00050	0.391781	0.715001	2.06701	2.30127	LRRNT_2
VIT_16s0022g00080	0.0785284	0.448222	0.017727	-0.208133	LRRNT_2
VIT_09s0002g07710	0.841649	1.1128	0.888805	0.907181	LRRNT_2
VIT_08s0058g00040	-0.649341	-1.00147	-0.366996	-0.205509	LRRNT_2
VIT_12s0057g00800	0.807527	1.38183	0.187924	0.19823	LRRNT_2
VIT_09s0002g07610	1.10948	2.54928	2.69794	2.24339	LRRNT_2
VIT_16s0050g01900	0.240802	0.232237	0.266134	0.809782	LRRNT_2
VIT_10s0071g00860	-0.486002	-1.00283	-6.07248	-6.72026	LRRNT_2
VIT_18s0089g00010	0.416945	0.724545	0.7601	-0.610479	LRRNT_2
VIT_01s0146g00340	0.559093	0.539093	-2.63555	-5.61111	LRRNT_2
VIT_14s0171g00080	0.797218	0.906097	0.713046	1.22601	LRRNT_2
VIT_04s0008g06290	0.932669	1.00946	0.185592	0.136339	LRRNT_2
VIT_00s0400g00020	-0.850921	-0.0590196	-0.477313	-2.25794	LRRNT_2
VIT_00s0701g00010	1.24515	1.55785	1.26205	1.06042	LRRNT_2
VIT_12s0057g00750	1.61368	1.97132	2.38992	2.56468	LRRNT_2
VIT_07s0104g00890	-1.92539	-2.13638	-4.91951	-4.80273	LRRNT_2
VIT_04s0023g02870	1.89568	1.94745	-0.882781	-0.859519	LRRNT_2
VIT_13s0067g00420	-1.29983	-1.71374	-2.48784	-3.67502	LRRNT_2
VIT_06s0009g01210	-0.632085	-0.906526	-1.89626	-2.06139	LRRNT_2
VIT_09s0018g00830	1.80257	1.97888	2.09576	2.67144	LRRNT_2
VIT_00s0316g00010	1.86608	2.50593	4.47762	4.52918	LRRNT_2
VIT_17s0000g08760	0.128997	0.325966	-0.310836	-0.15322	LRRNT_2
VIT_16s0022g00310	0.237709	0.385844	1.71008	1.93528	LRRNT_2
VIT_16s0013g01500	4.51877	4.50642	6.11542	5.9521	LRRNT_2
VIT_16s0050g02100	5.32189	5.40294	1.56951	-1.3932	LRRNT_2
VIT_09s0018g00780	-0.793574	-0.700466	-2.06674	-2.0174	LRRNT_2
VIT_04s0008g06300	1.41766	1.37675	0.675727	0.355686	LRRNT_2
VIT_12s0121g00300	1.7564	1.76488	2.84421	2.56261	LRRNT_2
VIT_08s0007g07690	0.80324	-1.14463	0.852386	0.586004	LRRNT_2
VIT_00s0324g00010	0.700081	0.430199	0.736557	0.324852	LRRNT_2
VIT_06s0004g01750	-0.628973	-0.60156	-4.04836	-5.66955	LRRNT_2
VIT_13s0064g01260	-0.35212	-0.910839	-4.38412	-6.56107	LRRNT_2
VIT_13s0064g01370	2.17317	2.29335	1.01473	-0.51769	LRRNT_2
VIT_03s0091g00560	0.995224	1.11942	1.21809	1.03515	LRRNT_2
VIT_08s0040g00520	1.1301	0.865461	0.899875	0.000491905	LRRNT_2
VIT_13s0067g03050	-0.335664	-0.416909	-3.97128	-3.44404	LRR
VIT_01s0026g01420	-0.346102	-0.00545985	-0.894831	-1.58051	DRP
VIT_11s0016g01860	3.66148	3.98993	5.77399	6.02722	RPS2
VIT_12s0028g00920	5.29487	5.52993	8.68189	7.85928	GST
VIT_04s0079g00690	-4.78352	-6.64895	-3.59265	-5.66686	GST

## Sheet: Table S7
Table S7. Primer sequences used in amplifying
Gene name	Primer (5’→3’)	Usage
CvA13877	GFP-BamHI-A13877-F:ggacgagctcggtacccggggatccATGCAGAACTCGGGCTCGTCTT	Plasmid construction
	GFP-SalI-A13877-R:cttgctcaccatggtgtcgacCGCCTTGGGGTTCTTGCAATC
CvA01508	GFP-BamHI-A01508-F:ggacgagctcggtacccggggatccATGCAGTCTGAAGGGCCTGTC
	GFP-SalI-A01508-R:cttgctcaccatggtgtcgacGTTCTTGATGCATCTGGCACCAG
CvA05621	GFP-BamHI-A05621-F:ggacgagctcggtacccggggatccATGGCCCCGGCTCCACAAAC
	GFP-SalI-A05621-R:cttgctcaccatggtgtcgacGCAAACCCATTGCAGGCACGAC
CvA00229	GFP-BamHI-A00229-F:ggacgagctcggtacccggggatccATGCGATCGATCAAGGCCCC
	GFP-SalI-A00229-R:cttgctcaccatggtgtcgacAGCGAAATGAGCATCGATGGT
CvA00734	GFP-BamHI-A00734-F:ggacgagctcggtacccggggatccATGCTCCCAAACACCACCGTCG
	GFP-SalI-A00734-R:cttgctcaccatggtgtcgacGCCAGTACCACCAGTGGCC
CvA02658	GFP-BamHI-A02658-F:ggacgagctcggtacccggggatccATGACGGATTGCGAATCCTTGGC
	GFP-SalI-A02658-R:cttgctcaccatggtgtcgacTACACATTGCCAGCTATCGGCTTG
CvA12648	GFP-BamHI-A12648-F:ggacgagctcggtacccggggatccATGGAGAGGTTCCAAGCGTTTGC
	GFP-SalI-A12648-R:cttgctcaccatggtgtcgacAGTGCACTTCATCATGACACTCTGC
CvA14071	GFP-BamHI-A14071-F:ggacgagctcggtacccggggatccATGACCGTTCTGCAGGCCCAG
	GFP-SalI-A14071-R:cttgctcaccatggtgtcgacCGTGTAGACTACTTCATGGTTTGCTG
CvA10999	GFP-BamHI-A10999-F:ggacgagctcggtacccggggatccATGGCACCGGCCGCCC
	GFP-SalI-A10999-R:cttgctcaccatggtgtcgacAGCCTTCTTGCACTGGCTGG
CvA05569	GFP-BamHI-A05569-F:ggacgagctcggtacccggggatccATGGTCACGTTGCCCAGGCG
	GFP-SalI-A05569-R:cttgctcaccatggtgtcgacGGTGAATCGTTGAATGAGCCAATCC
CvA02641	GFP-BamHI-A02641-F:ggacgagctcggtacccggggatccATGCGTTCCTTCGCTTCTATCT
	GFP-SalI-A02641-R:cttgctcaccatggtgtcgacAGCAGCAGTCTCGACAGTGAT
CvA11478	GFP-BamHI-SCR20-F:ggacgagctcggtacccggggatccATGCAGCTCCTCTGCTACTTTCC
	GFP-SalI-SCR20-R:cttgctcaccatggtgtcgacGGTCTTGATGGCGAAGGCATAG
Chalcone synthase (CHS)	CHS-F: ACACCCACTTGGACTCCCTCG	qRT-PCR
	CHS-R: GTTCCAGTCGCTGATGCCTAT
Chalcone isomerase (CHI)	CHI-F: TACGCTCGCCGTCAAGTGGAAG
	CHI -R: ATACTGGCGACCCGTCAAAGGC
Pathogenesis-related 1 (PR1)	PR1-F: CAGAGGATTGGCGATTGCA
	PR1-R: TCCCCCACCCACAAGTTC
VvActin	Actin-F: GATTCTGGTGATGGTGTGAGT
	Actin-R: GACAATTTCCCGTTCAGCAGT

## Sheet: Table S8
Table S8. Genomic information used in this study
Species	download addresses	strain
Colletotrichum viniferum	https://www.ncbi.nlm.nih.gov/datasets/genome/GCA_020226115.1/	CvYL2a
Colletotrichum viniferum	https://www.ncbi.nlm.nih.gov/datasets/genome/ GCA_013201765.1	CGW01
Colletotrichum gloeosporioides	https://www.ncbi.nlm.nih.gov/datasets/genome/GCA_011800055.1	Lc1
Colletotrichum higginsianum	https://www.ncbi.nlm.nih.gov/datasets/genome/GCF_001672515.1	IMI 349063
Colletotrichum fructicola	https://www.ncbi.nlm.nih.gov/datasets/genome/GCF_009771025.1	CGMCC3.17371
Fusarium graminearum	https://www.ncbi.nlm.nih.gov/datasets/genome/GCF_000240135.3	PH-1
Magnaporthe oryzae	https://www.ncbi.nlm.nih.gov/datasets/genome/GCA_004346965.1	MZ5-1-6
Neurospora crassa	https://www.ncbi.nlm.nih.gov/datasets/genome/GCF_000182925.2	OR74A
Botrytis cinerea	https://www.ncbi.nlm.nih.gov/datasets/genome/GCF_000143535.2	B05.10
Sclerotinia sclerotiorum	https://www.ncbi.nlm.nih.gov/datasets/genome/GCA_001857865.1	1980
Blumeria graminis f. sp. hordei	https://www.ncbi.nlm.nih.gov/datasets/genome/GCA_900519115.1	DH14
Mycosphaerella graminicola	https://www.ncbi.nlm.nih.gov/datasets/genome/GCF_000219625.1/	IPO323
Aspergillus nidulans	https://www.ncbi.nlm.nih.gov/datasets/genome/GCF_000011425.1/	FGSC A4
Melampsora larici-populina	https://www.ncbi.nlm.nih.gov/datasets/genome/GCF_000204055.1/	98AG31

## Sheet: Table S9
Table S9. Summary of cell wall-degrading enzymes gene expression after grape inoculation in C. viniferum CvYL2a
Category	Gene ID	{nr}	{SwissProt}	{KEGG}	{GO}	{PHI}	{DFVF}	{CAZy}	{Pfam}	Cv6hvsCv0h_log2FoldChange	Cv12hvsCv0h_log2FoldChange	Cv24hvsCv0h_log2FoldChange	Cv48hvsCv0h_log2FoldChange
Pectinase	A00307	{ELA26779.1; pectinesterase [Colletotrichum gloeosporioides Nara gc5]}	{Q12535; Pectinesterase }	{cfj:CFIO01_08880; K01051 E3.1.1.11 pectinesterase 3.1.1.11 Metabolism; Carbohydrate metabolism; Pentose and glucuronate interconversions [PATH:ko00040] Metabolism; Global and overview maps; Metabolic pathways [PATH:ko01100]}	{GO:0005618; cell wall; cellular_component GO:0042545; cell wall modification; biological_process GO:0030599; pectinesterase activity; molecular_function}	{PHI:278; Q9C2Y1 BCPME1 40559 Botrytis cinerea Grey mould Vitis (no common name found) Pectin Methylesterase Gene disruption; gene complementation reduced virulence}	{Q9C2Y1_BOTFU; BCPME1 CAC29255.1 346 Botryotinia fuckeliana 40559 CATALYTIC ACTIVITY: Pectin + n H(2)O = n methanol + pectate.; SIMILARITY: Belongs to the pectinesterase family. Unknown Unknown {ID:PF01095; Description: Pectinesterase} Various plant families plants Grey mould. Parasite or saprophyte Gray Mould {ID:0005618; Method: IEA:InterPro; Description: C:cell wall} {ID:0045330; Method: IEA:U…	{EGX51542.1_; CBM1 Modules of approx. 40 residues found almost exclusively in fungi. The cellulose-binding function has been demonstrated in many cases, and appears to be mediated by three aromatic residues separated by about 10.4 angstrom and which form a flat surface. The only non-fungal occurence of CBM1 is in an algal non-hydrolytic polysaccharide-binding protein which is composed of four rep…	{PF01095:Pectinesterase}	--	--	-0.347774	2.67703
	A00308	{EQB56451.1; major facilitator superfamily transporter [Colletotrichum gloeosporioides Cg-14]}	{NA}	{cfj:CFIO01_06830; K01728 pel pectate lyase 4.2.2.2 Metabolism; Carbohydrate metabolism; Pentose and glucuronate interconversions [PATH:ko00040] Cellular Processes; Cellular community - prokaryotes; Quorum sensing [PATH:ko02024]}	{NA}	{NA}	{NA}	{EGX52873.1_; CBM1 Modules of approx. 40 residues found almost exclusively in fungi. The cellulose-binding function has been demonstrated in many cases, and appears to be mediated by three aromatic residues separated by about 10.4 angstrom and which form a flat surface. The only non-fungal occurence of CBM1 is in an algal non-hydrolytic polysaccharide-binding protein which is composed of four rep…	{NA}	--	--	--	-1.41137
	A01071	{EQB46406.1; hypothetical protein CGLO_14535 [Colletotrichum gloeosporioides Cg-14]}	{O59939; Pectate lyase B }	{cfj:CFIO01_06838; K01728 pel pectate lyase 4.2.2.2 Metabolism; Carbohydrate metabolism; Pentose and glucuronate interconversions [PATH:ko00040] Cellular Processes; Cellular community - prokaryotes; Quorum sensing [PATH:ko02024]}	{NA}	{PHI:222; O59939 PELB 474922 Colletotrichum gloeosporioides Anthracnose Persea americana (related: avocado) Pectate lyase Gene deletion reduced virulence}	{PLYB_COLGL; PLB AAD09857.1 331 Colletotrichum gloeosporioides 474922 FUNCTION: Acts as a virulence factor active in plant tissue maceration.; CATALYTIC ACTIVITY: Eliminative cleavage of (1->4)-alpha-D- galacturonan to give oligosaccharides with 4-deoxy-alpha-D-galact- 4-enuronosyl groups at their non-reducing ends.; COFACTOR: Binds 1 calcium ion per subunit (By similarity).; PATHWAY: Glycan meta…	{AUT30984.1_; PL1_7 pectate lyase (EC 4.2.2.2); exo-pectate lyase (EC 4.2.2.9); pectin lyase (EC 4.2.2.16). -}	{NA}	1.93324	4.7688	9.21511	10.0771
	A01176	{ELA28274.1; pectinesterase precursor [Colletotrichum gloeosporioides Cg-14|Colletotrichum gloeosporioides Nara gc5]}	{Q12535; Pectinesterase }	{cfj:CFIO01_01915; K01051 E3.1.1.11 pectinesterase 3.1.1.11 Metabolism; Carbohydrate metabolism; Pentose and glucuronate interconversions [PATH:ko00040] Metabolism; Global and overview maps; Metabolic pathways [PATH:ko01100]}	{GO:0042545; cell wall modification; biological_process GO:0030599; pectinesterase activity; molecular_function GO:0005618; cell wall; cellular_component}	{PHI:278; Q9C2Y1 BCPME1 40559 Botrytis cinerea Grey mould Vitis (no common name found) Pectin Methylesterase Gene disruption; gene complementation reduced virulence}	{Q9C2Y1_BOTFU; BCPME1 CAC29255.1 346 Botryotinia fuckeliana 40559 CATALYTIC ACTIVITY: Pectin + n H(2)O = n methanol + pectate.; SIMILARITY: Belongs to the pectinesterase family. Unknown Unknown {ID:PF01095; Description: Pectinesterase} Various plant families plants Grey mould. Parasite or saprophyte Gray Mould {ID:0005618; Method: IEA:InterPro; Description: C:cell wall} {ID:0045330; Method: IEA:U…	{CCT75603.1_; CE8 pectin methylesterase (EC 3.1.1.11). -}	{PF01095:Pectinesterase}	1.82744	6.04564	3.0725	2.45773
	A01576	{ELA23350.1; pectinesterase [Colletotrichum gloeosporioides Nara gc5]}	{Q12535; Pectinesterase }	{cfj:CFIO01_04401; K01728 pel pectate lyase 4.2.2.2 Metabolism; Carbohydrate metabolism; Pentose and glucuronate interconversions [PATH:ko00040] Cellular Processes; Cellular community - prokaryotes; Quorum sensing [PATH:ko02024]}	{GO:0030599; pectinesterase activity; molecular_function GO:0042545; cell wall modification; biological_process GO:0005618; cell wall; cellular_component}	{PHI:278; Q9C2Y1 BCPME1 40559 Botrytis cinerea Grey mould Vitis (no common name found) Pectin Methylesterase Gene disruption; gene complementation reduced virulence}	{Q9C2Y1_BOTFU; BCPME1 CAC29255.1 346 Botryotinia fuckeliana 40559 CATALYTIC ACTIVITY: Pectin + n H(2)O = n methanol + pectate.; SIMILARITY: Belongs to the pectinesterase family. Unknown Unknown {ID:PF01095; Description: Pectinesterase} Various plant families plants Grey mould. Parasite or saprophyte Gray Mould {ID:0005618; Method: IEA:InterPro; Description: C:cell wall} {ID:0045330; Method: IEA:U…	{EGX51542.1_; CBM1 Modules of approx. 40 residues found almost exclusively in fungi. The cellulose-binding function has been demonstrated in many cases, and appears to be mediated by three aromatic residues separated by about 10.4 angstrom and which form a flat surface. The only non-fungal occurence of CBM1 is in an algal non-hydrolytic polysaccharide-binding protein which is composed of four rep…	{PF01095:Pectinesterase}	1.82744	2.72607	4.81817	4.75585
	A01577	{ELA23350.1; pectinesterase [Colletotrichum gloeosporioides Nara gc5]}	{NA}	{cfj:CFIO01_04401; K01728 pel pectate lyase 4.2.2.2 Metabolism; Carbohydrate metabolism; Pentose and glucuronate interconversions [PATH:ko00040] Cellular Processes; Cellular community - prokaryotes; Quorum sensing [PATH:ko02024]}	{NA}	{NA}	{NA}	{EGX52873.1_; CBM1 Modules of approx. 40 residues found almost exclusively in fungi. The cellulose-binding function has been demonstrated in many cases, and appears to be mediated by three aromatic residues separated by about 10.4 angstrom and which form a flat surface. The only non-fungal occurence of CBM1 is in an algal non-hydrolytic polysaccharide-binding protein which is composed of four rep…	{NA}	--	--	--	-1.27181
	A01731	{EQB51151.1; hypothetical protein CGLO_09331 [Colletotrichum gloeosporioides Cg-14]}	{B8N6W5; Probable pectin lyase A }	{cfj:CFIO01_05967; K01732 E4.2.2.10 pectin lyase 4.2.2.10 }	{GO:0005975; carbohydrate metabolic process; biological_process GO:0005576; NA GO:0030248; cellulose binding; molecular_function GO:0004553; hydrolase activity, hydrolyzing O-glycosyl compounds; molecular_function}	{PHI:3226; T2C7K6 pnl1 36651 Penicillium digitatum Green mould rot Citrus sinensis (related: sweet orange) pectin lyase Gene deletion: full reduced virulence}	{NA}	{AUT30985.1_; CBM1 Modules of approx. 40 residues found almost exclusively in fungi. The cellulose-binding function has been demonstrated in many cases, and appears to be mediated by three aromatic residues separated by about 10.4 angstrom and which form a flat surface. The only non-fungal occurence of CBM1 is in an algal non-hydrolytic polysaccharide-binding protein which is composed of four rep…	{PF00734:Fungal cellulose binding domain}	--	--	--	--
	A02273	{ELA34017.1; pectate lyase [Colletotrichum gloeosporioides Nara gc5]}	{Q00645; Pectate lyase plyB }	{cfj:CFIO01_04994; K01728 pel pectate lyase 4.2.2.2 Metabolism; Carbohydrate metabolism; Pentose and glucuronate interconversions [PATH:ko00040] Cellular Processes; Cellular community - prokaryotes; Quorum sensing [PATH:ko02024]}	{GO:0009522; photosystem I; cellular_component GO:0009538; photosystem I reaction center; cellular_component GO:0015979; photosynthesis; biological_process}	{PHI:2476; G8AA67 CcpelA 27358 Colletotrichum coccodes Anthracnose Solanum lycopersicum (related: tomato) Pectate lyase Altered gene expression / gene regulation: overexpression increased virulence (hypervirulence)}	{PLYB_COLGL; PLB AAD09857.1 331 Colletotrichum gloeosporioides 474922 FUNCTION: Acts as a virulence factor active in plant tissue maceration.; CATALYTIC ACTIVITY: Eliminative cleavage of (1->4)-alpha-D- galacturonan to give oligosaccharides with 4-deoxy-alpha-D-galact- 4-enuronosyl groups at their non-reducing ends.; COFACTOR: Binds 1 calcium ion per subunit (By similarity).; PATHWAY: Glycan meta…	{AAD43566.1_; PL1_7 pectate lyase (EC 4.2.2.2); exo-pectate lyase (EC 4.2.2.9); pectin lyase (EC 4.2.2.16). -}	{PF03244:Photosystem I reaction centre subunit VI}	--	--	--	0.104622
	A02469	{EQB58199.1; hypothetical protein CGLO_01583 [Colletotrichum gloeosporioides Cg-14]}	{Q00645; Pectate lyase plyB }	{val:VDBG_09483; K01728 pel pectate lyase 4.2.2.2 Metabolism; Carbohydrate metabolism; Pentose and glucuronate interconversions [PATH:ko00040] Cellular Processes; Cellular community - prokaryotes; Quorum sensing [PATH:ko02024]}	{NA}	{PHI:2476; G8AA67 CcpelA 27358 Colletotrichum coccodes Anthracnose Solanum lycopersicum (related: tomato) Pectate lyase Altered gene expression / gene regulation: overexpression increased virulence (hypervirulence)}	{PLYB_COLGL; PLB AAD09857.1 331 Colletotrichum gloeosporioides 474922 FUNCTION: Acts as a virulence factor active in plant tissue maceration.; CATALYTIC ACTIVITY: Eliminative cleavage of (1->4)-alpha-D- galacturonan to give oligosaccharides with 4-deoxy-alpha-D-galact- 4-enuronosyl groups at their non-reducing ends.; COFACTOR: Binds 1 calcium ion per subunit (By similarity).; PATHWAY: Glycan meta…	{CEI41234.1_; PL1_7 pectate lyase (EC 4.2.2.2); exo-pectate lyase (EC 4.2.2.9); pectin lyase (EC 4.2.2.16). -}	{NA}	--	--	5.33099	7.46031
	A02484	{EQB54378.1; hypothetical protein CGLO_05791 [Colletotrichum gloeosporioides Cg-14]}	{Q0CFF7; Probable pectin lyase F-1 }	{nhe:NECHADRAFT_106390; K01732 E4.2.2.10 pectin lyase 4.2.2.10 }	{GO:0030248; cellulose binding; molecular_function GO:0072669; tRNA-splicing ligase complex; cellular_component GO:0004553; hydrolase activity, hydrolyzing O-glycosyl compounds; molecular_function GO:0048598; embryonic morphogenesis; biological_process GO:0005975; carbohydrate metabolic process; biological_process GO:0005576; NA}	{NA}	{NA}	{CEI70546.1_; CBM1 Modules of approx. 40 residues found almost exclusively in fungi. The cellulose-binding function has been demonstrated in many cases, and appears to be mediated by three aromatic residues separated by about 10.4 angstrom and which form a flat surface. The only non-fungal occurence of CBM1 is in an algal non-hydrolytic polysaccharide-binding protein which is composed of four rep…	{PF15323:Developmental protein PF00734:Fungal cellulose binding domain}	-1.77784	-0.154606	0.790164	2.11403
	A03926	{EQB49026.1; hypothetical protein CGLO_11675 [Colletotrichum gloeosporioides Cg-14]}	{NA}	{nhe:NECHADRAFT_52205}	{GO:0016787; hydrolase activity; molecular_function GO:0005618; cell wall; cellular_component GO:0008152; NA}	{NA}	{NA}	{NA}	{PF03283:Pectinacetylesterase PF07859:alpha/beta hydrolase fold PF01378:B domain}	1.82744	--	--	--
	A04002	{EQB52769.1; GDSL-like Lipase/Acylhydrolase [Colletotrichum gloeosporioides Cg-14]}	{NA}	{cfj:CFIO01_01055}	{GO:0016788; hydrolase activity, acting on ester bonds; molecular_function}	{NA}	{NA}	{CAK39021.1_; CE12 pectin acetylesterase (EC 3.1.1.-); rhamnogalacturonan acetylesterase (EC 3.1.1.-); acetyl xylan esterase (EC 3.1.1.72) -}	{PF00657:GDSL-like Lipase/Acylhydrolase}	3.91195	5.56514	6.54336	7.63367
	A04862	{ELA23665.1; pectin methylesterase [Colletotrichum gloeosporioides Nara gc5]}	{P17872; Pectinesterase }	{cfj:CFIO01_06049; K01051 E3.1.1.11 pectinesterase 3.1.1.11 Metabolism; Carbohydrate metabolism; Pentose and glucuronate interconversions [PATH:ko00040] Metabolism; Global and overview maps; Metabolic pathways [PATH:ko01100]}	{GO:0005618; cell wall; cellular_component GO:0030599; pectinesterase activity; molecular_function GO:0042545; cell wall modification; biological_process}	{PHI:278; Q9C2Y1 BCPME1 40559 Botrytis cinerea Grey mould Vitis (no common name found) Pectin Methylesterase Gene disruption; gene complementation reduced virulence}	{Q9C2Y1_BOTFU; BCPME1 CAC29255.1 346 Botryotinia fuckeliana 40559 CATALYTIC ACTIVITY: Pectin + n H(2)O = n methanol + pectate.; SIMILARITY: Belongs to the pectinesterase family. Unknown Unknown {ID:PF01095; Description: Pectinesterase} Various plant families plants Grey mould. Parasite or saprophyte Gray Mould {ID:0005618; Method: IEA:InterPro; Description: C:cell wall} {ID:0045330; Method: IEA:U…	{CBX92069.1_; CE8 pectin methylesterase (EC 3.1.1.11). -}	{PF01095:Pectinesterase}	4.10723	7.57505	6.93995	6.78401
	A05520	{ELA31670.1; pectin lyase [Colletotrichum gloeosporioides]}	{Q00374; Pectin lyase }	{cfj:CFIO01_09235; K01732 E4.2.2.10 pectin lyase 4.2.2.10 }	{NA}	{PHI:3226; T2C7K6 pnl1 36651 Penicillium digitatum Green mould rot Citrus sinensis (related: sweet orange) pectin lyase Gene deletion: full reduced virulence}	{NA}	{AUT30986.1_; PL1_4 pectate lyase (EC 4.2.2.2); exo-pectate lyase (EC 4.2.2.9); pectin lyase (EC 4.2.2.13). -}	{NA}	2.26206	2.67779	6.09258	7.18391
	A05640	{ELA38290.1; pectin lyase [Colletotrichum gloeosporioides Nara gc5]}	{Q0CFF7; Probable pectin lyase F-1 }	{cfj:CFIO01_03438; K01732 E4.2.2.10 pectin lyase 4.2.2.10 }	{NA}	{PHI:4618; A0A0D3LX64 PcPL15 4784 Phytophthora capsici Vine blight Nicotiana tabacum (related: common tobacco) pectate lyase Altered gene expression / gene regulation: overexpression increased virulence (hypervirulence)}	{NA}	{CEI67769.1_; PL1_4 pectate lyase (EC 4.2.2.2); exo-pectate lyase (EC 4.2.2.9); pectin lyase (EC 4.2.2.13). -}	{NA}	--	--	--	--
	A06013	{ELA33069.1; rhamnogalacturonan acetylesterase [Colletotrichum gloeosporioides Nara gc5]}	{Q00017; Rhamnogalacturonan acetylesterase }	{cfj:CFIO01_05746; K15530 RGAE rhamnogalacturonan acetylesterase 3.1.1.86 }	{GO:0016788; hydrolase activity, acting on ester bonds; molecular_function}	{NA}	{NA}	{AKH40278.1_; CE12 pectin acetylesterase (EC 3.1.1.-); rhamnogalacturonan acetylesterase (EC 3.1.1.-); acetyl xylan esterase (EC 3.1.1.72) -}	{PF00657:GDSL-like Lipase/Acylhydrolase}	2.97189	4.26655	5.37693	6.32667
	A06606	{ELA33280.1; gdsl-like lipase acylhydrolase [Colletotrichum gloeosporioides Nara gc5]}	{NA}	{cfj:CFIO01_06375}	{GO:0016788; hydrolase activity, acting on ester bonds; molecular_function}	{NA}	{NA}	{XP_003714083.1_; CE12 pectin acetylesterase (EC 3.1.1.-); rhamnogalacturonan acetylesterase (EC 3.1.1.-); acetyl xylan esterase (EC 3.1.1.72) -}	{PF00657:GDSL-like Lipase/Acylhydrolase}	1.77541	--	3.60541	4.67329
	A07934	{EQB46425.1; hypothetical protein CGLO_14524 [Colletotrichum gloeosporioides Cg-14]}	{A1DPF0; Probable pectate lyase C }	{cfj:CFIO01_00835}	{NA}	{NA}	{NA}	{CEI60018.1_; PL1_2 pectate lyase (EC 4.2.2.2); exo-pectate lyase (EC 4.2.2.9); pectin lyase (EC 4.2.2.11). -}	{NA}	--	--	4.65807	6.30789
	A08157	{EQB50203.1; hypothetical protein CGLO_10371 [Colletotrichum gloeosporioides Cg-14]}	{B8NBC2; Probable pectate lyase B }	{cfj:CFIO01_02618; K01728 pel pectate lyase 4.2.2.2 Metabolism; Carbohydrate metabolism; Pentose and glucuronate interconversions [PATH:ko00040] Cellular Processes; Cellular community - prokaryotes; Quorum sensing [PATH:ko02024]}	{NA}	{PHI:2476; G8AA67 CcpelA 27358 Colletotrichum coccodes Anthracnose Solanum lycopersicum (related: tomato) Pectate lyase Altered gene expression / gene regulation: overexpression increased virulence (hypervirulence)}	{PLYB_COLGL; PLB AAD09857.1 331 Colletotrichum gloeosporioides 474922 FUNCTION: Acts as a virulence factor active in plant tissue maceration.; CATALYTIC ACTIVITY: Eliminative cleavage of (1->4)-alpha-D- galacturonan to give oligosaccharides with 4-deoxy-alpha-D-galact- 4-enuronosyl groups at their non-reducing ends.; COFACTOR: Binds 1 calcium ion per subunit (By similarity).; PATHWAY: Glycan meta…	{ADQ48007.1_; PL1_7 pectate lyase (EC 4.2.2.2); exo-pectate lyase (EC 4.2.2.9); pectin lyase (EC 4.2.2.16). -}	{NA}	1.72194	--	1.61888	0.313702
	A08326	{EQB51221.1; GDSL-like Lipase/Acylhydrolase [Colletotrichum gloeosporioides Cg-14]}	{NA}	{fvr:FVEG_12180}	{GO:0015979; photosynthesis; biological_process GO:0016788; hydrolase activity, acting on ester bonds; molecular_function}	{NA}	{NA}	{CEI70608.1_; CE12 pectin acetylesterase (EC 3.1.1.-); rhamnogalacturonan acetylesterase (EC 3.1.1.-); acetyl xylan esterase (EC 3.1.1.72) -}	{PF02941:Ferredoxin thioredoxin reductase variable alpha chain PF00657:GDSL-like Lipase/Acylhydrolase}	--	--	--	--
	A08936	{EQB53169.1; GDSL-like Lipase/Acylhydrolase [Colletotrichum gloeosporioides Cg-14]}	{Q00017; Rhamnogalacturonan acetylesterase }	{cfj:CFIO01_05835; K15530 RGAE rhamnogalacturonan acetylesterase 3.1.1.86 }	{GO:0016788; hydrolase activity, acting on ester bonds; molecular_function}	{NA}	{NA}	{BAE58334.1_; CE12 pectin acetylesterase (EC 3.1.1.-); rhamnogalacturonan acetylesterase (EC 3.1.1.-); acetyl xylan esterase (EC 3.1.1.72) -}	{PF00657:GDSL-like Lipase/Acylhydrolase}	--	--	2.49958	4.13831
	A09713	{ELA28457.1; pectate lyase a [Colletotrichum gloeosporioides]}	{B0XT32; Probable pectate lyase A }	{cfj:CFIO01_11742; K01728 pel pectate lyase 4.2.2.2 Metabolism; Carbohydrate metabolism; Pentose and glucuronate interconversions [PATH:ko00040] Cellular Processes; Cellular community - prokaryotes; Quorum sensing [PATH:ko02024]}	{NA}	{PHI:222; O59939 PELB 474922 Colletotrichum gloeosporioides Anthracnose Persea americana (related: avocado) Pectate lyase Gene deletion reduced virulence}	{PLYB_COLGL; PLB AAD09857.1 331 Colletotrichum gloeosporioides 474922 FUNCTION: Acts as a virulence factor active in plant tissue maceration.; CATALYTIC ACTIVITY: Eliminative cleavage of (1->4)-alpha-D- galacturonan to give oligosaccharides with 4-deoxy-alpha-D-galact- 4-enuronosyl groups at their non-reducing ends.; COFACTOR: Binds 1 calcium ion per subunit (By similarity).; PATHWAY: Glycan meta…	{AUT30983.1_; PL1_7 pectate lyase (EC 4.2.2.2); exo-pectate lyase (EC 4.2.2.9); pectin lyase (EC 4.2.2.16). -}	{NA}	--	--	3.03449	4.76272
	A09793	{ELA24969.1; rhamnogalacturonan acetylesterase [Colletotrichum gloeosporioides Nara gc5]}	{Q00017; Rhamnogalacturonan acetylesterase }	{cfj:CFIO01_08048; K15530 RGAE rhamnogalacturonan acetylesterase 3.1.1.86 }	{NA}	{NA}	{NA}	{BAE62254.1_; CE12 pectin acetylesterase (EC 3.1.1.-); rhamnogalacturonan acetylesterase (EC 3.1.1.-); acetyl xylan esterase (EC 3.1.1.72) -}	{NA}	--	3.62823	3.3577	2.16347
	A10138	{ELA36070.1; pectinesterase precursor [Colletotrichum gloeosporioides Nara gc5]}	{NA}	{cfj:CFIO01_05183}	{NA}	{NA}	{NA}	{NA}	{NA}	--	--	1.17326	0.0928066
	A10190	{ELA29831.1; pectate lyase [Colletotrichum gloeosporioides Nara gc5]}	{Q5AVN4; Pectate lyase A }	{cfj:CFIO01_00905; K01728 pel pectate lyase 4.2.2.2 Metabolism; Carbohydrate metabolism; Pentose and glucuronate interconversions [PATH:ko00040] Cellular Processes; Cellular community - prokaryotes; Quorum sensing [PATH:ko02024]}	{NA}	{PHI:2476; G8AA67 CcpelA 27358 Colletotrichum coccodes Anthracnose Solanum lycopersicum (related: tomato) Pectate lyase Altered gene expression / gene regulation: overexpression increased virulence (hypervirulence)}	{PLYB_COLGL; PLB AAD09857.1 331 Colletotrichum gloeosporioides 474922 FUNCTION: Acts as a virulence factor active in plant tissue maceration.; CATALYTIC ACTIVITY: Eliminative cleavage of (1->4)-alpha-D- galacturonan to give oligosaccharides with 4-deoxy-alpha-D-galact- 4-enuronosyl groups at their non-reducing ends.; COFACTOR: Binds 1 calcium ion per subunit (By similarity).; PATHWAY: Glycan meta…	{AEO59664.1_; PL1_10 pectate lyase (EC 4.2.2.2); exo-pectate lyase (EC 4.2.2.9); pectin lyase (EC 4.2.2.19). -}	{NA}	--	--	4.17432	6.74669
	A10323	{EQB58316.1; pectinesterase [Colletotrichum gloeosporioides Cg-14]}	{NA}	{cfj:CFIO01_12780}	{GO:0005618; cell wall; cellular_component GO:0030599; pectinesterase activity; molecular_function GO:0042545; cell wall modification; biological_process}	{NA}	{NA}	{CCT65443.1_; CE8 pectin methylesterase (EC 3.1.1.11). -}	{PF01095:Pectinesterase}	--	2.39289	4.28789	6.03057
	A10373	{ELA36511.1; pectinesterase precursor [Colletotrichum gloeosporioides Nara gc5]}	{NA}	{cfj:CFIO01_07542}	{NA}	{NA}	{NA}	{NA}	{NA}	-0.433913	0.0822526	-2.58119	-0.380471
	A11631	{EQB45001.1; hypothetical protein CGLO_16187 [Colletotrichum gloeosporioides Cg-14]}	{NA}	{cfj:CFIO01_08722}	{NA}	{NA}	{NA}	{CBX99296.1_; PL1_2 pectate lyase (EC 4.2.2.2); exo-pectate lyase (EC 4.2.2.9); pectin lyase (EC 4.2.2.11). -}	{NA}	--	2.68257	3.30625	5.24895
	A12859	{EQB58100.1; hypothetical protein CGLO_01695 [Colletotrichum gloeosporioides Cg-14]}	{B8NVB7; Probable pectin lyase D }	{cfj:CFIO01_02126; K01732 E4.2.2.10 pectin lyase 4.2.2.10 }	{NA}	{PHI:3226; T2C7K6 pnl1 36651 Penicillium digitatum Green mould rot Citrus sinensis (related: sweet orange) pectin lyase Gene deletion: full reduced virulence}	{NA}	{BAE65949.1_; PL1_4 pectate lyase (EC 4.2.2.2); exo-pectate lyase (EC 4.2.2.9); pectin lyase (EC 4.2.2.13). -}	{NA}	3.97874	4.30631	7.24888	7.64661
Chitinase	A00075	{Contig10:962040:963328:+}	{EQB53048.1; Cys/Met metabolism PLP-dependent enzyme [Colletotrichum gloeosporioides Cg-14]}	{cfj:CFIO01_11946}	{GO:0030170; pyridoxal phosphate binding; molecular_function}	{NA}	{NA}	{ANH22675.1_; CE4 acetyl xylan esterase (EC 3.1.1.72); chitin deacetylase (EC 3.5.1.41); chitooligosaccharide deacetylase (EC 3.5.1.-); peptidoglycan GlcNAc deacetylase (EC 3.5.1.-); peptidoglycan N-acetylmuramic acid deacetylase (EC 3.5.1.-). -}	{PF01053:Cys/Met metabolism PLP-dependent enzyme}	-0.236921	1.07118	3.43644	3.04372
	A00077	{Contig10:967190:967918:-}	{ELA34319.1; polysaccharide deacetylase [Colletotrichum gloeosporioides Nara gc5]}	{cfj:CFIO01_11948}	{GO:0016810; hydrolase activity, acting on carbon-nitrogen (but not peptide) bonds; molecular_function GO:0005975; carbohydrate metabolic process; biological_process}	{NA}	{NA}	{XP_362259.1_; CE4 acetyl xylan esterase (EC 3.1.1.72); chitin deacetylase (EC 3.5.1.41); chitooligosaccharide deacetylase (EC 3.5.1.-); peptidoglycan GlcNAc deacetylase (EC 3.5.1.-); peptidoglycan N-acetylmuramic acid deacetylase (EC 3.5.1.-). -}	{PF01522:Polysaccharide deacetylase}	2.4123	1.10725	1.69244	1.33812
	A00206	{Contig10:1444756:1445990:-}	{EQB44481.1; hypothetical protein CGLO_16772 [Colletotrichum gloeosporioides Cg-14]}	{cfj:CFIO01_02037}	{GO:0016810; hydrolase activity, acting on carbon-nitrogen (but not peptide) bonds; molecular_function GO:0005975; carbohydrate metabolic process; biological_process}	{NA}	{NA}	{XP_363190.1_; CE4 acetyl xylan esterase (EC 3.1.1.72); chitin deacetylase (EC 3.5.1.41); chitooligosaccharide deacetylase (EC 3.5.1.-); peptidoglycan GlcNAc deacetylase (EC 3.5.1.-); peptidoglycan N-acetylmuramic acid deacetylase (EC 3.5.1.-). -}	{PF01522:Polysaccharide deacetylase}	5.10407	4.88895	2.29821	3.28466
	A00307	{Contig10:1757876:1758941:-}	{ELA26779.1; pectinesterase [Colletotrichum gloeosporioides Nara gc5]}	{cfj:CFIO01_08880; K01051 E3.1.1.11 pectinesterase 3.1.1.11 Metabolism; Carbohydrate metabolism; Pentose and glucuronate interconversions [PATH:ko00040] Metabolism; Global and overview maps; Metabolic pathways [PATH:ko01100]}	{GO:0005618; cell wall; cellular_component GO:0042545; cell wall modification; biological_process GO:0030599; pectinesterase activity; molecular_function}	{PHI:278; Q9C2Y1 BCPME1 40559 Botrytis cinerea Grey mould Vitis (no common name found) Pectin Methylesterase Gene disruption; gene complementation reduced virulence}	{Q9C2Y1_BOTFU; BCPME1 CAC29255.1 346 Botryotinia fuckeliana 40559 CATALYTIC ACTIVITY: Pectin + n H(2)O = n methanol + pectate.; SIMILARITY: Belongs to the pectinesterase family. Unknown Unknown {ID:PF01095; Description: Pectinesterase} Various plant families plants Grey mould. Parasite or saprophyte Gray Mould {ID:0005618; Method: IEA:InterPro; Description: C:cell wall} {ID:0045330; Method: IEA:U…	{EGX51542.1_; CBM1 Modules of approx. 40 residues found almost exclusively in fungi. The cellulose-binding function has been demonstrated in many cases, and appears to be mediated by three aromatic residues separated by about 10.4 angstrom and which form a flat surface. The only non-fungal occurence of CBM1 is in an algal non-hydrolytic polysaccharide-binding protein which is composed of four rep…	{PF01095:Pectinesterase}	--	--	-0.347774	2.67703
	A00308	{Contig10:1759962:1760915:-}	{EQB56451.1; major facilitator superfamily transporter [Colletotrichum gloeosporioides Cg-14]}	{cfj:CFIO01_06830; K01728 pel pectate lyase 4.2.2.2 Metabolism; Carbohydrate metabolism; Pentose and glucuronate interconversions [PATH:ko00040] Cellular Processes; Cellular community - prokaryotes; Quorum sensing [PATH:ko02024]}	{NA}	{NA}	{NA}	{EGX52873.1_; CBM1 Modules of approx. 40 residues found almost exclusively in fungi. The cellulose-binding function has been demonstrated in many cases, and appears to be mediated by three aromatic residues separated by about 10.4 angstrom and which form a flat surface. The only non-fungal occurence of CBM1 is in an algal non-hydrolytic polysaccharide-binding protein which is composed of four rep…	{NA}	--	--	--	-1.41137
	A00356	{Contig10:2053668:2054912:-}	{EQB53346.1; glycosyl hydrolase family 16 [Colletotrichum gloeosporioides Cg-14]}	{cfj:CFIO01_06786}	{GO:0005975; carbohydrate metabolic process; biological_process GO:0004553; hydrolase activity, hydrolyzing O-glycosyl compounds; molecular_function}	{NA}	{NA}	{EAA65962.1_; GH16 xyloglucan:xyloglucosyltransferase (EC 2.4.1.207); keratan-sulfate endo-1,4-beta-galactosidase (EC 3.2.1.103); endo-1,3-beta-glucanase (EC 3.2.1.39); endo-1,3(4)-beta-glucanase (EC 3.2.1.6); licheninase (EC 3.2.1.73); beta-agarase (EC 3.2.1.81); 魏-carrageenase (EC 3.2.1.83); xyloglucanase (EC 3.2.1.151); endo-beta-1,3-galactanase (EC 3.2.1.181); beta-porphyranase (EC 3.2.1.178)…	{PF00722:Glycosyl hydrolases family 16}	1.69658	2.77267	3.34337	3.78286
	A00379	{Contig10:349953:351498:-}	{ELA38053.1; chitin deacetylase [Colletotrichum gloeosporioides Nara gc5]}	{cfj:CFIO01_08128}	{GO:0005975; carbohydrate metabolic process; biological_process GO:0008061; chitin binding; molecular_function GO:0016810; hydrolase activity, acting on carbon-nitrogen (but not peptide) bonds; molecular_function}	{PHI:6391; A0A151V4F3 CDA2 318829 Magnaporthe oryzae Rice blast Oryza sativa (related: rice) Chitin deacetylase Gene mutation unaffected pathogenicity}	{D1MYV6_MAGGR; CBL1 BAI52768.1 568 Magnaporthe grisea 148305 SIMILARITY: Contains 3 chitin-binding type-1 domains. Unknown Unknown {ID:PF01522; Description: Polysacc_deac_1} Digitaria (Poaceae) herb Leaf spot Leaf Spot {ID:0008061; Method: IEA:UniProtKB-KW; Description: F:chitin binding} {ID:0016810; Method: IEA:InterPro; Description: F:hydrolase activity, acting on carbon-nitrogen (but not pepti…	{ATZ55197.1_; CBM18 Modules of approx. 40 residues. The chitin-binding function has been demonstrated in many cases. These modules are found attached to a number of chitinase catalytic domains, but also in non-catalytic proteins either in isolation or as multiple repeats. -; ATZ55197.1_; CE4 acetyl xylan esterase (EC 3.1.1.72); chitin deacetylase (EC 3.5.1.41); chitooligosaccharide deacetylase (E…	{PF00187:Chitin recognition protein PF01522:Polysaccharide deacetylase}	0.859749	0.338623	-4.02956	-1.93517
	A00426	{Contig11:12305:18832:-}	{ELA38349.1; bacteriodes thetaiotaomicron symbiotic chitinase, partial [Colletotrichum gloeosporioides Nara gc5]}	{aalt:CC77DRAFT_1083497; K01183 E3.2.1.14 chitinase 3.2.1.14 Metabolism; Carbohydrate metabolism; Amino sugar and nucleotide sugar metabolism [PATH:ko00520] Metabolism; Global and overview maps; Metabolic pathways [PATH:ko01100]}	{GO:0005975; carbohydrate metabolic process; biological_process GO:0008061; chitin binding; molecular_function}	{NA}	{NA}	{NA}	{PF00187:Chitin recognition protein PF00704:Glycosyl hydrolases family 18}	--	--	4.30383	6.34759
	A00430	{Contig11:25809:27427:+}	{ELA38345.1; LysM domain-containing protein [Colletotrichum gloeosporioides Nara gc5]}	{ure:UREG_03624}	{NA}	{PHI:6833; G2XA95 Vd6LysM 27337 Verticillium dahliae Vascular wilt Nicotiana benthamiana (no common name found) Effector protein Gene mutation effector (plant avirulence determinant)}	{NA}	{CCF37665.1_; CBM50 Modules of approx. 50 residues found attached to various enzymes from families GH18, GH19, GH23, GH24, GH25 and GH73, i.e. enzymes cleaving either chitin or peptidoglycan. Binding to chitopentaose demonstrated in the case of Pteris ryukyuensis chitinase A [Ohnuma T et al. (2008) J. Biol. Chem. 283:5178-87 (PMID: 18083709)]. CBM50 modules are also found in a multitude of other …	{NA}	--	--	5.19791	6.74466
	A00474	{Contig11:132107:133069:+}	{EQB43571.1; hypothetical protein CGLO_17760 [Colletotrichum gloeosporioides Cg-14]}	{cfj:CFIO01_04904}	{GO:0046373; L-arabinose metabolic process; biological_process GO:0046556; alpha-N-arabinofuranosidase activity; molecular_function}	{NA}	{NA}	{ASW57165.1_; CBM2 Modules of approx. 100 residues and which are found in a large number of bacterial enzymes. The cellulose-binding function has been demonstrated in many cases. Several of these modules have been shown to also bind chitin or xylan. -; ASW57165.1_; GH62 alpha-L-arabinofuranosidase (EC 3.2.1.55) -}	{PF03664:Glycosyl hydrolase family 62 }	--	--	-0.586536	0.404162
	A00651	{Contig11:856665:858287:+}	{EQB53574.1; cystathionine beta-synthase [Colletotrichum gloeosporioides Cg-14]}	{cfj:CFIO01_02868; K01697 CBS cystathionine beta-synthase 4.2.1.22 Metabolism; Amino acid metabolism; Glycine, serine and threonine metabolism [PATH:ko00260] Metabolism; Amino acid metabolism; Cysteine and methionine metabolism [PATH:ko00270] Metabolism; Global and overview maps; Metabolic pathways [PATH:ko01100] Metabolism; Global and overview maps; Biosynthesis of antibiotics [PATH:ko01130] Met…	{NA}	{PHI:6556; Q4X256 mecA 746128 Aspergillus fumigatus Invasive pulmonary aspergillosis Mus musculus (related: house mouse) Cystathionine-beta -synthase Gene deletion: full reduced virulence}	{NA}	{SQH12773.1_; CBM5 Modules of approx. 60 residues found in bacterial enzymes. Chitin-binding described in several cases. Distantly related to the CBM12 family. -; SQH12773.1_; GH19 chitinase (EC 3.2.1.14); lysozyme (EC 3.2.1.17) Contains chitinases of classes I, II, and IV.}	{NA}	-0.337532	-0.4968	-0.413969	-0.923487
	A00871	{Contig12:809871:810394:-}	{ELA28078.1; hypothetical protein CGGC5_11234 [Colletotrichum gloeosporioides Nara gc5]}	{mgr:MGG_15084}	{NA}	{NA}	{NA}	{CCA68016.1_; CBM1 Modules of approx. 40 residues found almost exclusively in fungi. The cellulose-binding function has been demonstrated in many cases, and appears to be mediated by three aromatic residues separated by about 10.4 angstrom and which form a flat surface. The only non-fungal occurence of CBM1 is in an algal non-hydrolytic polysaccharide-binding protein which is composed of four rep…	{NA}	0.399723	-2.71249	-2.20731	-2.91325
	A00937	{Contig12:1123962:1125759:+}	{ELA25917.1; class 5 chitinase chi100 [Colletotrichum gloeosporioides Nara gc5]}	{cfj:CFIO01_06616}	{NA}	{NA}	{NA}	{NA}	{NA}	--	3.80555	5.06276	2.77856
	A01003	{Contig12:1342860:1345771:+}	{EQB47208.1; fungal cellulose binding domain-containing protein [Colletotrichum gloeosporioides Cg-14]}	{cfj:CFIO01_03572; K18578 CEL74A xyloglucan-specific exo-beta-1,4-glucanase 3.2.1.155 }	{GO:0004553; hydrolase activity, hydrolyzing O-glycosyl compounds; molecular_function GO:0030248; cellulose binding; molecular_function GO:0005576; NA GO:0005975; carbohydrate metabolic process; biological_process}	{NA}	{NA}	{AAP57752.1_; CBM1 Modules of approx. 40 residues found almost exclusively in fungi. The cellulose-binding function has been demonstrated in many cases, and appears to be mediated by three aromatic residues separated by about 10.4 angstrom and which form a flat surface. The only non-fungal occurence of CBM1 is in an algal non-hydrolytic polysaccharide-binding protein which is composed of four rep…	{PF00734:Fungal cellulose binding domain}	3.72887	4.89179	6.60244	7.78045
	A01118	{Contig12:1903073:1905200:+}	{KDN62429.1; hypothetical protein CSUB01_04896 [Colletotrichum sublineola]}	{dhk:BO996_07535}	{NA}	{NA}	{NA}	{ABK74475.1_; GH23 lysozyme type G (EC 3.2.1.17); peptidoglycan lyase (EC 4.2.2.n1) also known in the literature as peptidoglycan lytic transglycosylase; chitinase (EC 3.2.1.14) Corresponds to family 1 of the peptidoglycan lytic transglycosylases described by N.T. Blackburn and A.J. Clarke (2001) J. Mol. Evol. 52, 78-84; Note that 'peptidoglycan lytic transglycosylases' cleave peptidoglycan witho…	{NA}	8.65421	5.14033	0.847096	-1.22544
	A01154	{Contig12:265934:273276:+}	{EQB47746.1; hypothetical protein CGLO_13085 [Colletotrichum gloeosporioides Cg-14]}	{cfj:CFIO01_01926; K19069 CDH cellobiose dehydrogenase (acceptor) 1.1.99.18 }	{GO:0005975; carbohydrate metabolic process; biological_process GO:0005576; NA GO:0055114; oxidation-reduction process; biological_process GO:0050660; flavin adenine dinucleotide binding; molecular_function GO:0016614; oxidoreductase activity, acting on CH-OH group of donors; molecular_function GO:0071949; FAD binding; molecular_function GO:0016491; oxidoreductase activity; molecular_function GO:…	{NA}	{NA}	{AUS45831.1_; AA3_1 cellobiose dehydrogenase (EC 1.1.99.18); glucose 1-oxidase (EC 1.1.3.4); aryl alcohol oxidase (EC 1.1.3.7); alcohol oxidase(EC 1.1.3.13); pyranose oxidase (EC 1.1.3.10) -; AUS45831.1_; AA8 Iron reductase domain -; AUS45831.1_; CBM1 Modules of approx. 40 residues found almost exclusively in fungi. The cellulose-binding function has been demonstrated in many cases, and appears t…	{PF00734:Fungal cellulose binding domain PF05199:GMC oxidoreductase PF01494:FAD binding domain PF04616:Glycosyl hydrolases family 43 PF12831:FAD dependent oxidoreductase PF00070:Pyridine nucleotide-disulphide oxidoreductase PF00732:GMC oxidoreductase PF07992:Pyridine nucleotide-disulphide oxidoreductase}	3.26033	3.38432	4.02614	4.20096
	A01198	{Contig12:486335:488752:-}	{ELA28252.1; class V chitinase chi100 [Colletotrichum gloeosporioides Nara gc5]}	{NA}	{NA}	{NA}	{NA}	{NA}	{NA}	--	--	--	--
	A01218	{Contig12:568514:569348:+}	{ELA31155.1; glycoside hydrolase family 16 protein [Colletotrichum gloeosporioides Nara gc5]}	{cfj:CFIO01_04867}	{GO:0004553; hydrolase activity, hydrolyzing O-glycosyl compounds; molecular_function GO:0005975; carbohydrate metabolic process; biological_process}	{NA}	{NA}	{CCT75335.1_; GH16 xyloglucan:xyloglucosyltransferase (EC 2.4.1.207); keratan-sulfate endo-1,4-beta-galactosidase (EC 3.2.1.103); endo-1,3-beta-glucanase (EC 3.2.1.39); endo-1,3(4)-beta-glucanase (EC 3.2.1.6); licheninase (EC 3.2.1.73); beta-agarase (EC 3.2.1.81); 魏-carrageenase (EC 3.2.1.83); xyloglucanase (EC 3.2.1.151); endo-beta-1,3-galactanase (EC 3.2.1.181); beta-porphyranase (EC 3.2.1.178)…	{PF00722:Glycosyl hydrolases family 16}	-3.56178	-2.58379	-4.28959	-7.10831
	A01343	{Contig13:786169:788649:-}	{ELA30306.1; beta-1,4-endoglucanase [Colletotrichum gloeosporioides Nara gc5]}	{cfj:CFIO01_05532}	{GO:0005975; carbohydrate metabolic process; biological_process GO:0004553; hydrolase activity, hydrolyzing O-glycosyl compounds; molecular_function}	{NA}	{NA}	{ATY64187.1_; GH16 xyloglucan:xyloglucosyltransferase (EC 2.4.1.207); keratan-sulfate endo-1,4-beta-galactosidase (EC 3.2.1.103); endo-1,3-beta-glucanase (EC 3.2.1.39); endo-1,3(4)-beta-glucanase (EC 3.2.1.6); licheninase (EC 3.2.1.73); beta-agarase (EC 3.2.1.81); 魏-carrageenase (EC 3.2.1.83); xyloglucanase (EC 3.2.1.151); endo-beta-1,3-galactanase (EC 3.2.1.181); beta-porphyranase (EC 3.2.1.178)…	{PF00722:Glycosyl hydrolases family 16}	1.63669	1.81011	5.01543	5.71052
	A01576	{Contig13:1801705:1802814:+}	{ELA23350.1; pectinesterase [Colletotrichum gloeosporioides Nara gc5]}	{cfj:CFIO01_04401; K01728 pel pectate lyase 4.2.2.2 Metabolism; Carbohydrate metabolism; Pentose and glucuronate interconversions [PATH:ko00040] Cellular Processes; Cellular community - prokaryotes; Quorum sensing [PATH:ko02024]}	{GO:0030599; pectinesterase activity; molecular_function GO:0042545; cell wall modification; biological_process GO:0005618; cell wall; cellular_component}	{PHI:278; Q9C2Y1 BCPME1 40559 Botrytis cinerea Grey mould Vitis (no common name found) Pectin Methylesterase Gene disruption; gene complementation reduced virulence}	{Q9C2Y1_BOTFU; BCPME1 CAC29255.1 346 Botryotinia fuckeliana 40559 CATALYTIC ACTIVITY: Pectin + n H(2)O = n methanol + pectate.; SIMILARITY: Belongs to the pectinesterase family. Unknown Unknown {ID:PF01095; Description: Pectinesterase} Various plant families plants Grey mould. Parasite or saprophyte Gray Mould {ID:0005618; Method: IEA:InterPro; Description: C:cell wall} {ID:0045330; Method: IEA:U…	{EGX51542.1_; CBM1 Modules of approx. 40 residues found almost exclusively in fungi. The cellulose-binding function has been demonstrated in many cases, and appears to be mediated by three aromatic residues separated by about 10.4 angstrom and which form a flat surface. The only non-fungal occurence of CBM1 is in an algal non-hydrolytic polysaccharide-binding protein which is composed of four rep…	{PF01095:Pectinesterase}	1.82744	2.72607	4.81817	4.75585
	A01577	{Contig13:1803075:1804118:+}	{ELA23350.1; pectinesterase [Colletotrichum gloeosporioides Nara gc5]}	{cfj:CFIO01_04401; K01728 pel pectate lyase 4.2.2.2 Metabolism; Carbohydrate metabolism; Pentose and glucuronate interconversions [PATH:ko00040] Cellular Processes; Cellular community - prokaryotes; Quorum sensing [PATH:ko02024]}	{NA}	{NA}	{NA}	{EGX52873.1_; CBM1 Modules of approx. 40 residues found almost exclusively in fungi. The cellulose-binding function has been demonstrated in many cases, and appears to be mediated by three aromatic residues separated by about 10.4 angstrom and which form a flat surface. The only non-fungal occurence of CBM1 is in an algal non-hydrolytic polysaccharide-binding protein which is composed of four rep…	{NA}	--	--	--	-1.27181
	A01696	{Contig14:190429:192039:+}	{ELA32442.1; class V chitinase, putative [Colletotrichum gloeosporioides Nara gc5]}	{ttt:THITE_2054382; K01183 E3.2.1.14 chitinase 3.2.1.14 Metabolism; Carbohydrate metabolism; Amino sugar and nucleotide sugar metabolism [PATH:ko00520] Metabolism; Global and overview maps; Metabolic pathways [PATH:ko01100]}	{GO:0005975; carbohydrate metabolic process; biological_process GO:0008061; chitin binding; molecular_function}	{NA}	{NA}	{ABK27625.2_; CBM18 Modules of approx. 40 residues. The chitin-binding function has been demonstrated in many cases. These modules are found attached to a number of chitinase catalytic domains, but also in non-catalytic proteins either in isolation or as multiple repeats. -; ABK27625.2_; GH18 chitinase (EC 3.2.1.14); lysozyme (EC 3.2.1.17); endo-beta-N-acetylglucosaminidase (EC 3.2.1.96); peptido…	{PF00704:Glycosyl hydrolases family 18 PF00187:Chitin recognition protein}	--	--	0.340393	0.133669
	A01698	{Contig14:194222:196311:+}	{ELA32444.1; carbohydrate-binding protein [Colletotrichum gloeosporioides Nara gc5]}	{ttt:THITE_121467}	{NA}	{NA}	{NA}	{XP_003655009.1_; CBM50 Modules of approx. 50 residues found attached to various enzymes from families GH18, GH19, GH23, GH24, GH25 and GH73, i.e. enzymes cleaving either chitin or peptidoglycan. Binding to chitopentaose demonstrated in the case of Pteris ryukyuensis chitinase A [Ohnuma T et al. (2008) J. Biol. Chem. 283:5178-87 (PMID: 18083709)]. CBM50 modules are also found in a multitude of ot…	{NA}	--	--	0.841246	0.108602
	A01731	{Contig14:288759:290222:-}	{EQB51151.1; hypothetical protein CGLO_09331 [Colletotrichum gloeosporioides Cg-14]}	{cfj:CFIO01_05967; K01732 E4.2.2.10 pectin lyase 4.2.2.10 }	{GO:0005975; carbohydrate metabolic process; biological_process GO:0005576; NA GO:0030248; cellulose binding; molecular_function GO:0004553; hydrolase activity, hydrolyzing O-glycosyl compounds; molecular_function}	{PHI:3226; T2C7K6 pnl1 36651 Penicillium digitatum Green mould rot Citrus sinensis (related: sweet orange) pectin lyase Gene deletion: full reduced virulence}	{NA}	{AUT30985.1_; CBM1 Modules of approx. 40 residues found almost exclusively in fungi. The cellulose-binding function has been demonstrated in many cases, and appears to be mediated by three aromatic residues separated by about 10.4 angstrom and which form a flat surface. The only non-fungal occurence of CBM1 is in an algal non-hydrolytic polysaccharide-binding protein which is composed of four rep…	{PF00734:Fungal cellulose binding domain}	--	--	--	--
	A01793	{Contig14:600643:601467:+}	{ELA36476.1; fungal cellulose binding domain protein [Colletotrichum gloeosporioides Nara gc5]}	{nhe:NECHADRAFT_7634}	{NA}	{PHI:3216; G4MVX4 MoCDIP4 318829 Magnaporthe oryzae Rice blast Nicotiana benthamiana (no common name found) Effector (plant avirulence determinant) Functional test in host: transient expression effector (plant avirulence determinant)}	{NA}	{BAE65561.1_; AA9 AA9 (formerly GH61) proteins are copper-dependent lytic polysaccharide monooxygenases (LPMOs); cleavage of cellulose chains with oxidation of various carbons (C-1, C-4 and C-6) has been reported several times in the literature; -; BAE65561.1_; CBM1 Modules of approx. 40 residues found almost exclusively in fungi. The cellulose-binding function has been demonstrated in many cases…	{NA}	--	--	--	-0.269545
	A01915	{Contig14:1320944:1321806:-}	{EQB47605.1; polysaccharide deacetylase [Colletotrichum gloeosporioides Cg-14]}	{cfj:CFIO01_12520}	{GO:0003824; NA GO:0005975; carbohydrate metabolic process; biological_process GO:0016810; hydrolase activity, acting on carbon-nitrogen (but not peptide) bonds; molecular_function}	{PHI:6391; A0A151V4F3 CDA2 318829 Magnaporthe oryzae Rice blast Oryza sativa (related: rice) Chitin deacetylase Gene mutation unaffected pathogenicity}	{D1MYV6_MAGGR; CBL1 BAI52768.1 568 Magnaporthe grisea 148305 SIMILARITY: Contains 3 chitin-binding type-1 domains. Unknown Unknown {ID:PF01522; Description: Polysacc_deac_1} Digitaria (Poaceae) herb Leaf spot Leaf Spot {ID:0008061; Method: IEA:UniProtKB-KW; Description: F:chitin binding} {ID:0016810; Method: IEA:InterPro; Description: F:hydrolase activity, acting on carbon-nitrogen (but not pepti…	{CAQ16203.1_; CE4 acetyl xylan esterase (EC 3.1.1.72); chitin deacetylase (EC 3.5.1.41); chitooligosaccharide deacetylase (EC 3.5.1.-); peptidoglycan GlcNAc deacetylase (EC 3.5.1.-); peptidoglycan N-acetylmuramic acid deacetylase (EC 3.5.1.-). -}	{PF03065:Glycosyl hydrolase family 57 PF01522:Polysaccharide deacetylase}	--	--	--	--
	A02226	{Contig15:858923:859771:-}	{ELA31022.1; glycoside hydrolase family 16 protein [Colletotrichum gloeosporioides Nara gc5]}	{cfj:CFIO01_04867}	{GO:0004553; hydrolase activity, hydrolyzing O-glycosyl compounds; molecular_function GO:0005975; carbohydrate metabolic process; biological_process}	{NA}	{NA}	{CEI62369.1_; GH16 xyloglucan:xyloglucosyltransferase (EC 2.4.1.207); keratan-sulfate endo-1,4-beta-galactosidase (EC 3.2.1.103); endo-1,3-beta-glucanase (EC 3.2.1.39); endo-1,3(4)-beta-glucanase (EC 3.2.1.6); licheninase (EC 3.2.1.73); beta-agarase (EC 3.2.1.81); 魏-carrageenase (EC 3.2.1.83); xyloglucanase (EC 3.2.1.151); endo-beta-1,3-galactanase (EC 3.2.1.181); beta-porphyranase (EC 3.2.1.178)…	{PF00722:Glycosyl hydrolases family 16}	--	--	--	-1.44594
	A02298	{Contig15:1174861:1176342:-}	{EQB43277.1; chitinase 1 [Colletotrichum gloeosporioides Cg-14]}	{cfj:CFIO01_07177; K01183 E3.2.1.14 chitinase 3.2.1.14 Metabolism; Carbohydrate metabolism; Amino sugar and nucleotide sugar metabolism [PATH:ko00520] Metabolism; Global and overview maps; Metabolic pathways [PATH:ko01100]}	{GO:0005975; carbohydrate metabolic process; biological_process}	{PHI:144; O59928 CHT42 29875 Trichoderma virens Mycopathogen Rhizoctonia solani (no common name found) Chitinase Gene deletion; altered gene expression / gene regulation: overexpression reduced virulence}	{O59928_HYPVI; NULL AAC05829.1 430 Hypocrea virens 29875 SIMILARITY: Belongs to the glycosyl hydrolase 18 family. 10022948 Unknown {ID:PF00704; Description: Glyco_hydro_18} humans vertebrata infection Infection {ID:0043169; Method: IEA:InterPro; Description: F:cation binding} {ID:0004568; Method: IEA:InterPro; Description: F:chitinase activity} {ID:0006032; Method: IEA:InterPro; Description: P:ch…	{ASV51323.1_; GH18 chitinase (EC 3.2.1.14); lysozyme (EC 3.2.1.17); endo-beta-N-acetylglucosaminidase (EC 3.2.1.96); peptidoglycan hydrolase with endo-beta-N-acetylglucosaminidase specificity (EC 3.2.1.-); Nod factor hydrolase (EC 3.2.1.-); xylanase inhibitor; concanavalin B; narbonin Contains chitinases of classes III and V. Contains non-catalytic proteins such as xylanase inhibitor; concanavali…	{PF00704:Glycosyl hydrolases family 18}	--	3.97403	--	-3.2821
	A02346	{Contig16:188708:191352:+}	{ELA35777.1; udp-glucose 4-epimerase [Colletotrichum gloeosporioides Nara gc5]}	{cfj:CFIO01_13683}	{GO:0003824; NA GO:0050662; coenzyme binding; molecular_function GO:0055114; oxidation-reduction process; biological_process GO:0003854; 3-beta-hydroxy-delta5-steroid dehydrogenase activity; molecular_function GO:0016616; oxidoreductase activity, acting on the CH-OH group of donors, NAD or NADP as acceptor; molecular_function GO:0006694; steroid biosynthetic process; biological_process}	{PHI:3378; G9JLA8 Plegl1 285811 Pseudopyrenochaeta lycopersici Corky root rot of tomato Solanum lycopersicum (related: tomato) lytic polysaccharide monooxygenase Gene deletion: full unaffected pathogenicity}	{NA}	{AEO58169.1_; AA9 AA9 (formerly GH61) proteins are copper-dependent lytic polysaccharide monooxygenases (LPMOs); cleavage of cellulose chains with oxidation of various carbons (C-1, C-4 and C-6) has been reported several times in the literature; -; AEO58169.1_; CBM1 Modules of approx. 40 residues found almost exclusively in fungi. The cellulose-binding function has been demonstrated in many cases…	{PF01073:3-beta hydroxysteroid dehydrogenase/isomerase family PF01370:NAD dependent epimerase/dehydratase family}	--	2.09406	1.12194	1.96967
	A02363	{Contig16:280672:281925:-}	{EQB58330.1; endoglucanase [Colletotrichum gloeosporioides Cg-14]}	{cfj:CFIO01_02093}	{GO:0007165; signal transduction; biological_process GO:0016020; membrane; cellular_component}	{NA}	{NA}	{CAP99959.1_; AA11 AA11 proteins are copper-dependent lytic polysaccharide monooxygenases (LPMOs); cleavage of chitin chains with oxidation of C-1 has been demonstrated for a AA11 LPMO from Aspergillus oryzae; -}	{PF15234:Linker for activation of T-cells}	--	--	0.403843	-0.232067
	A02484	{Contig16:952597:954135:-}	{EQB54378.1; hypothetical protein CGLO_05791 [Colletotrichum gloeosporioides Cg-14]}	{nhe:NECHADRAFT_106390; K01732 E4.2.2.10 pectin lyase 4.2.2.10 }	{GO:0030248; cellulose binding; molecular_function GO:0072669; tRNA-splicing ligase complex; cellular_component GO:0004553; hydrolase activity, hydrolyzing O-glycosyl compounds; molecular_function GO:0048598; embryonic morphogenesis; biological_process GO:0005975; carbohydrate metabolic process; biological_process GO:0005576; NA}	{NA}	{NA}	{CEI70546.1_; CBM1 Modules of approx. 40 residues found almost exclusively in fungi. The cellulose-binding function has been demonstrated in many cases, and appears to be mediated by three aromatic residues separated by about 10.4 angstrom and which form a flat surface. The only non-fungal occurence of CBM1 is in an algal non-hydrolytic polysaccharide-binding protein which is composed of four rep…	{PF15323:Developmental protein PF00734:Fungal cellulose binding domain}	-1.77784	-0.154606	0.790164	2.11403
	A02490	{Contig16:1007262:1007988:-}	{ELA29511.1; chitin binding protein [Colletotrichum gloeosporioides Nara gc5]}	{cfj:CFIO01_02237}	{NA}	{NA}	{NA}	{NA}	{NA}	--	--	0.839573	1.47236
	A02560	{Contig16:1235780:1237650:-}	{EQB51341.1; rhamnogalacturonase B [Colletotrichum gloeosporioides Cg-14]}	{cfj:CFIO01_09977; K18195 RGL4, rhiE rhamnogalacturonan endolyase 4.2.2.23 }	{GO:0005975; carbohydrate metabolic process; biological_process GO:0016837; carbon-oxygen lyase activity, acting on polysaccharides; molecular_function GO:0030246; carbohydrate binding; molecular_function}	{NA}	{NA}	{EGX51477.1_; CBM1 Modules of approx. 40 residues found almost exclusively in fungi. The cellulose-binding function has been demonstrated in many cases, and appears to be mediated by three aromatic residues separated by about 10.4 angstrom and which form a flat surface. The only non-fungal occurence of CBM1 is in an algal non-hydrolytic polysaccharide-binding protein which is composed of four rep…	{PF09284:Rhamnogalacturonan lyase B, N-terminal}	1.8646	3.75249	0.0326493	0.0539567
	A02593	{Contig17:82399:83928:-}	{EQB47688.1; hypothetical protein CGLO_13156 [Colletotrichum gloeosporioides Cg-14]}	{cfj:CFIO01_00742; K01183 E3.2.1.14 chitinase 3.2.1.14 Metabolism; Carbohydrate metabolism; Amino sugar and nucleotide sugar metabolism [PATH:ko00520] Metabolism; Global and overview maps; Metabolic pathways [PATH:ko01100]}	{GO:0005975; carbohydrate metabolic process; biological_process}	{PHI:144; O59928 CHT42 29875 Trichoderma virens Mycopathogen Rhizoctonia solani (no common name found) Chitinase Gene deletion; altered gene expression / gene regulation: overexpression reduced virulence}	{O59928_HYPVI; NULL AAC05829.1 430 Hypocrea virens 29875 SIMILARITY: Belongs to the glycosyl hydrolase 18 family. 10022948 Unknown {ID:PF00704; Description: Glyco_hydro_18} humans vertebrata infection Infection {ID:0043169; Method: IEA:InterPro; Description: F:cation binding} {ID:0004568; Method: IEA:InterPro; Description: F:chitinase activity} {ID:0006032; Method: IEA:InterPro; Description: P:ch…	{ABW96521.1_; GH18 chitinase (EC 3.2.1.14); lysozyme (EC 3.2.1.17); endo-beta-N-acetylglucosaminidase (EC 3.2.1.96); peptidoglycan hydrolase with endo-beta-N-acetylglucosaminidase specificity (EC 3.2.1.-); Nod factor hydrolase (EC 3.2.1.-); xylanase inhibitor; concanavalin B; narbonin Contains chitinases of classes III and V. Contains non-catalytic proteins such as xylanase inhibitor; concanavali…	{PF00704:Glycosyl hydrolases family 18}	--	2.3921	--	--
	A02738	{Contig17:709734:710458:+}	{EQB43327.1; hypothetical protein CGLO_18026 [Colletotrichum gloeosporioides Cg-14]}	{vda:VDAG_05471}	{NA}	{NA}	{NA}	{BAX96141.1_; GH23 lysozyme type G (EC 3.2.1.17); peptidoglycan lyase (EC 4.2.2.n1) also known in the literature as peptidoglycan lytic transglycosylase; chitinase (EC 3.2.1.14) Corresponds to family 1 of the peptidoglycan lytic transglycosylases described by N.T. Blackburn and A.J. Clarke (2001) J. Mol. Evol. 52, 78-84; Note that 'peptidoglycan lytic transglycosylases' cleave peptidoglycan witho…	{NA}	3.63935	3.2801	3.60013	3.93836
	A02740	{Contig17:714068:714866:+}	{ELA32684.1; acetyl xylan esterase [Colletotrichum gloeosporioides Nara gc5]}	{cfj:CFIO01_00555; K05972 AXE1 acetylxylan esterase 3.1.1.72 }	{GO:0016787; hydrolase activity; molecular_function GO:0008152; NA}	{NA}	{NA}	{APA13322.1_; CBM1 Modules of approx. 40 residues found almost exclusively in fungi. The cellulose-binding function has been demonstrated in many cases, and appears to be mediated by three aromatic residues separated by about 10.4 angstrom and which form a flat surface. The only non-fungal occurence of CBM1 is in an algal non-hydrolytic polysaccharide-binding protein which is composed of four rep…	{PF01083:Cutinase PF02230:Phospholipase/Carboxylesterase}	5.53155	2.9609	1.2645	0.769415
	A02957	{Contig18:843004:843897:-}	{EQB45054.1; glycosyl hydrolase family 16 [Colletotrichum gloeosporioides Cg-14]}	{cfj:CFIO01_11404}	{GO:0005975; carbohydrate metabolic process; biological_process GO:0004553; hydrolase activity, hydrolyzing O-glycosyl compounds; molecular_function}	{NA}	{NA}	{CEF74985.1_; GH16 xyloglucan:xyloglucosyltransferase (EC 2.4.1.207); keratan-sulfate endo-1,4-beta-galactosidase (EC 3.2.1.103); endo-1,3-beta-glucanase (EC 3.2.1.39); endo-1,3(4)-beta-glucanase (EC 3.2.1.6); licheninase (EC 3.2.1.73); beta-agarase (EC 3.2.1.81); 魏-carrageenase (EC 3.2.1.83); xyloglucanase (EC 3.2.1.151); endo-beta-1,3-galactanase (EC 3.2.1.181); beta-porphyranase (EC 3.2.1.178)…	{PF00722:Glycosyl hydrolases family 16}	1.41719	-0.404683	-0.0285376	-0.359516
	A03194	{Contig19:161330:162810:-}	{EQB54789.1; eukaryotic aspartyl protease [Colletotrichum gloeosporioides Cg-14]}	{cfj:CFIO01_13001}	{GO:0008061; chitin binding; molecular_function GO:0006032; chitin catabolic process; biological_process}	{NA}	{NA}	{NA}	{PF03427:Carbohydrate binding domain (family 19)}	1.94458	0.924255	1.04653	1.34716
	A03290	{Contig19:509031:510038:+}	{EQB53199.1; glycosyl hydrolase family 16 [Colletotrichum gloeosporioides Cg-14]}	{val:VDBG_01293}	{GO:0004553; hydrolase activity, hydrolyzing O-glycosyl compounds; molecular_function GO:0005975; carbohydrate metabolic process; biological_process}	{NA}	{NA}	{ATE52790.1_; CBM6 Modules of approx. 120 residues. The cellulose-binding function has been demonstrated in one case on amorphous cellulose and beta-1,4-xylan. Some of these modules also bind beta-1,3-glucan, beta-1,3-1,4-glucan, and beta-1,4-glucan. -; ATE52790.1_; GH16 xyloglucan:xyloglucosyltransferase (EC 2.4.1.207); keratan-sulfate endo-1,4-beta-galactosidase (EC 3.2.1.103); endo-1,3-beta-gl…	{PF00722:Glycosyl hydrolases family 16}	--	--	--	--
	A03376	{Contig19:813027:813970:-}	{EQB49135.1; glycosyl hydrolase family 16 [Colletotrichum gloeosporioides Cg-14]}	{cfj:CFIO01_12390}	{GO:0004553; hydrolase activity, hydrolyzing O-glycosyl compounds; molecular_function GO:0005975; carbohydrate metabolic process; biological_process}	{NA}	{NA}	{AUY53859.1_; CBM6 Modules of approx. 120 residues. The cellulose-binding function has been demonstrated in one case on amorphous cellulose and beta-1,4-xylan. Some of these modules also bind beta-1,3-glucan, beta-1,3-1,4-glucan, and beta-1,4-glucan. -; AUY53859.1_; GH16 xyloglucan:xyloglucosyltransferase (EC 2.4.1.207); keratan-sulfate endo-1,4-beta-galactosidase (EC 3.2.1.103); endo-1,3-beta-gl…	{PF00722:Glycosyl hydrolases family 16}	--	1.62951	1.1328	--
	A03428	{Contig1:4643551:4645907:+}	{EQB57667.1; mixed-linked glucanase [Colletotrichum gloeosporioides Cg-14]}	{val:VDBG_04418}	{GO:0004553; hydrolase activity, hydrolyzing O-glycosyl compounds; molecular_function GO:0005975; carbohydrate metabolic process; biological_process}	{PHI:6265; C0NFK7 Eng1 5037 Histoplasma capsulatum Histoplasmosis Mus musculus (related: house mouse) "Secreted -(1 3)-glucanase" Altered gene expression / gene regulation: silencing reduced virulence}	{NA}	{ANH56478.1_; GH16 xyloglucan:xyloglucosyltransferase (EC 2.4.1.207); keratan-sulfate endo-1,4-beta-galactosidase (EC 3.2.1.103); endo-1,3-beta-glucanase (EC 3.2.1.39); endo-1,3(4)-beta-glucanase (EC 3.2.1.6); licheninase (EC 3.2.1.73); beta-agarase (EC 3.2.1.81); 魏-carrageenase (EC 3.2.1.83); xyloglucanase (EC 3.2.1.151); endo-beta-1,3-galactanase (EC 3.2.1.181); beta-porphyranase (EC 3.2.1.178)…	{PF00722:Glycosyl hydrolases family 16}	3.05826	2.27288	2.03514	2.2037
	A03577	{Contig1:5284509:5286171:-}	{ENH80646.1; endoglucanase b [Colletotrichum orbiculare MAFF 240422]}	{cfj:CFIO01_10346}	{GO:0016021; integral to membrane; cellular_component GO:0007219; Notch signaling pathway; biological_process GO:0007275; multicellular organismal development; biological_process GO:0008061; chitin binding; molecular_function}	{NA}	{NA}	{CEI69745.1_; AA9 AA9 (formerly GH61) proteins are copper-dependent lytic polysaccharide monooxygenases (LPMOs); cleavage of cellulose chains with oxidation of various carbons (C-1, C-4 and C-6) has been reported several times in the literature; -; CEI69745.1_; CBM18 Modules of approx. 40 residues. The chitin-binding function has been demonstrated in many cases. These modules are found attached t…	{PF00187:Chitin recognition protein PF07657:N terminus of Notch ligand}	1.66916	2.50786	2.84587	3.14393
	A03707	{Contig1:599569:600711:-}	{EQB51843.1; trypsin [Colletotrichum gloeosporioides Cg-14]}	{cfj:CFIO01_03597}	{GO:0006508; proteolysis; biological_process GO:0004252; serine-type endopeptidase activity; molecular_function GO:0005576; NA GO:0008236; serine-type peptidase activity; molecular_function}	{NA}	{NA}	{ARF63327.1_; CBM12 Modules of approx. 40-60 residues. The majority of these modules is found among chitinases where the function is chitin-binding. Distantly related to the CBM5 family. -}	{PF00089:Trypsin PF02983:Alpha-lytic protease prodomain}	--	1.62951	2.1416	1.78891
	A03928	{Contig1:974314:975211:-}	{EQB51801.1; glycoside hydrolase family 16 [Colletotrichum gloeosporioides Cg-14]}	{cfj:CFIO01_01336; K20832 EN3GAL galactan endo-beta-1,3-galactanase 3.2.1.181 }	{GO:0005975; carbohydrate metabolic process; biological_process GO:0004553; hydrolase activity, hydrolyzing O-glycosyl compounds; molecular_function}	{NA}	{NA}	{XP_367811.1_; GH16 xyloglucan:xyloglucosyltransferase (EC 2.4.1.207); keratan-sulfate endo-1,4-beta-galactosidase (EC 3.2.1.103); endo-1,3-beta-glucanase (EC 3.2.1.39); endo-1,3(4)-beta-glucanase (EC 3.2.1.6); licheninase (EC 3.2.1.73); beta-agarase (EC 3.2.1.81); 魏-carrageenase (EC 3.2.1.83); xyloglucanase (EC 3.2.1.151); endo-beta-1,3-galactanase (EC 3.2.1.181); beta-porphyranase (EC 3.2.1.178…	{PF00722:Glycosyl hydrolases family 16}	2.42116	5.2697	4.53925	2.12659
	A03935	{Contig1:1024125:1025168:-}	{EQB55915.1; chitinase [Colletotrichum gloeosporioides Cg-14]}	{cfj:CFIO01_01342}	{GO:0005975; carbohydrate metabolic process; biological_process}	{NA}	{NA}	{AEO56266.1_; GH18 chitinase (EC 3.2.1.14); lysozyme (EC 3.2.1.17); endo-beta-N-acetylglucosaminidase (EC 3.2.1.96); peptidoglycan hydrolase with endo-beta-N-acetylglucosaminidase specificity (EC 3.2.1.-); Nod factor hydrolase (EC 3.2.1.-); xylanase inhibitor; concanavalin B; narbonin Contains chitinases of classes III and V. Contains non-catalytic proteins such as xylanase inhibitor; concanavali…	{PF00704:Glycosyl hydrolases family 18}	1.14092	-0.19794	-0.0884837	0.854402
	A04266	{Contig1:2231089:2232309:+}	{ELA36568.1; hypothetical protein CGGC5_3835 [Colletotrichum gloeosporioides Nara gc5]}	{cfj:CFIO01_02495}	{NA}	{NA}	{NA}	{CCT67099.1_; AA11 AA11 proteins are copper-dependent lytic polysaccharide monooxygenases (LPMOs); cleavage of chitin chains with oxidation of C-1 has been demonstrated for a AA11 LPMO from Aspergillus oryzae; -}	{NA}	1.14767	0.408139	-1.62235	-0.892212
	A04313	{Contig1:2441145:2443180:+}	{EQB52691.1; PhoD-like phosphatase [Colletotrichum gloeosporioides Cg-14]}	{cfj:CFIO01_09532; K01113 phoD alkaline phosphatase D 3.1.3.1 Metabolism; Metabolism of cofactors and vitamins; Folate biosynthesis [PATH:ko00790] Metabolism; Global and overview maps; Metabolic pathways [PATH:ko01100] Environmental Information Processing; Signal transduction; Two-component system [PATH:ko02020]}	{NA}	{NA}	{NA}	{EAA58983.1_; GH18 chitinase (EC 3.2.1.14); lysozyme (EC 3.2.1.17); endo-beta-N-acetylglucosaminidase (EC 3.2.1.96); peptidoglycan hydrolase with endo-beta-N-acetylglucosaminidase specificity (EC 3.2.1.-); Nod factor hydrolase (EC 3.2.1.-); xylanase inhibitor; concanavalin B; narbonin Contains chitinases of classes III and V. Contains non-catalytic proteins such as xylanase inhibitor; concanavali…	{NA}	1.27489	1.13102	-0.0613632	-0.29875
	A04500	{Contig1:3122276:3123958:+}	{EQB43095.1; hypothetical protein CGLO_18311 [Colletotrichum gloeosporioides Cg-14]}	{cfj:CFIO01_10106}	{NA}	{NA}	{NA}	{CCT67128.1_; GH16 xyloglucan:xyloglucosyltransferase (EC 2.4.1.207); keratan-sulfate endo-1,4-beta-galactosidase (EC 3.2.1.103); endo-1,3-beta-glucanase (EC 3.2.1.39); endo-1,3(4)-beta-glucanase (EC 3.2.1.6); licheninase (EC 3.2.1.73); beta-agarase (EC 3.2.1.81); 魏-carrageenase (EC 3.2.1.83); xyloglucanase (EC 3.2.1.151); endo-beta-1,3-galactanase (EC 3.2.1.181); beta-porphyranase (EC 3.2.1.178)…	{NA}	0.0673793	0.497669	-1.80705	-1.94903
	A04563	{Contig1:50128:52123:+}	{KXJ89900.1; glycoside hydrolase superfamily [Microdochium bolleyi]}	{pan:PODANS72p004}	{GO:0005975; carbohydrate metabolic process; biological_process}	{NA}	{NA}	{CAP65303.1_; CBM18 Modules of approx. 40 residues. The chitin-binding function has been demonstrated in many cases. These modules are found attached to a number of chitinase catalytic domains, but also in non-catalytic proteins either in isolation or as multiple repeats. -; CAP65303.1_; CBM50 Modules of approx. 50 residues found attached to various enzymes from families GH18, GH19, GH23, GH24, G…	{PF00704:Glycosyl hydrolases family 18}	--	--	--	--
	A04698	{Contig1:4029269:4031218:-}	{EQB43949.1; LysM domain-containing protein [Colletotrichum gloeosporioides Cg-14]}	{cfj:CFIO01_10412}	{NA}	{NA}	{NA}	{CEI65780.1_; CBM50 Modules of approx. 50 residues found attached to various enzymes from families GH18, GH19, GH23, GH24, GH25 and GH73, i.e. enzymes cleaving either chitin or peptidoglycan. Binding to chitopentaose demonstrated in the case of Pteris ryukyuensis chitinase A [Ohnuma T et al. (2008) J. Biol. Chem. 283:5178-87 (PMID: 18083709)]. CBM50 modules are also found in a multitude of other …	{NA}	-0.530241	-0.00294622	-0.711937	-0.487912
	A04876	{Contig20:566469:567456:-}	{EQB47908.1; hypothetical protein CGLO_12907 [Colletotrichum gloeosporioides Cg-14]}	{mbe:MBM_04551}	{NA}	{NA}	{NA}	{EGX44929.1_; AA9 AA9 (formerly GH61) proteins are copper-dependent lytic polysaccharide monooxygenases (LPMOs); cleavage of cellulose chains with oxidation of various carbons (C-1, C-4 and C-6) has been reported several times in the literature; -; EGX44929.1_; CBM1 Modules of approx. 40 residues found almost exclusively in fungi. The cellulose-binding function has been demonstrated in many cases…	{NA}	1.34882	--	4.40231	3.85737
	A05156	{Contig21:853117:854313:+}	{KXH26720.1; PHB depolymerase family esterase [Colletotrichum simmondsii]}	{cfj:CFIO01_11266; K05972 AXE1 acetylxylan esterase 3.1.1.72 }	{GO:0006508; proteolysis; biological_process GO:0008236; serine-type peptidase activity; molecular_function GO:0004553; hydrolase activity, hydrolyzing O-glycosyl compounds; molecular_function GO:0008152; NA GO:0030248; cellulose binding; molecular_function GO:0016787; hydrolase activity; molecular_function GO:0005576; NA GO:0005975; carbohydrate metabolic process; biological_process}	{PHI:2451; I1S3N8 FAEB1 5518 Fusarium graminearum Fusarium head blight Triticum (related: wheat) Feruloyl esterase gene family Gene disruption unaffected pathogenicity}	{NA}	{XP_324890.1_; CBM1 Modules of approx. 40 residues found almost exclusively in fungi. The cellulose-binding function has been demonstrated in many cases, and appears to be mediated by three aromatic residues separated by about 10.4 angstrom and which form a flat surface. The only non-fungal occurence of CBM1 is in an algal non-hydrolytic polysaccharide-binding protein which is composed of four re…	{PF02230:Phospholipase/Carboxylesterase PF07859:alpha/beta hydrolase fold PF00326:Prolyl oligopeptidase family PF00734:Fungal cellulose binding domain PF10503:Esterase PHB depolymerase PF05577:Serine carboxypeptidase S28}	--	--	0.00752379	3.8712
	A05219	{Contig22:409913:410925:+}	{EQB49733.1; hypothetical protein CGLO_10903 [Colletotrichum gloeosporioides Cg-14]}	{fvr:FVEG_11964}	{GO:0003712; transcription cofactor activity; molecular_function GO:0004553; hydrolase activity, hydrolyzing O-glycosyl compounds; molecular_function GO:0000124; SAGA complex; cellular_component GO:0005975; carbohydrate metabolic process; biological_process}	{NA}	{NA}	{CCT67677.1_; GH16 xyloglucan:xyloglucosyltransferase (EC 2.4.1.207); keratan-sulfate endo-1,4-beta-galactosidase (EC 3.2.1.103); endo-1,3-beta-glucanase (EC 3.2.1.39); endo-1,3(4)-beta-glucanase (EC 3.2.1.6); licheninase (EC 3.2.1.73); beta-agarase (EC 3.2.1.81); 魏-carrageenase (EC 3.2.1.83); xyloglucanase (EC 3.2.1.151); endo-beta-1,3-galactanase (EC 3.2.1.181); beta-porphyranase (EC 3.2.1.178)…	{PF00722:Glycosyl hydrolases family 16 PF12090:Spt20 family}	1.26417	0.0583519	2.23017	1.5315
	A05322	{Contig22:837722:839528:-}	{EQB54869.1; hypothetical protein CGLO_05235 [Colletotrichum gloeosporioides Cg-14]}	{cfj:CFIO01_08988}	{GO:0016810; hydrolase activity, acting on carbon-nitrogen (but not peptide) bonds; molecular_function GO:0005975; carbohydrate metabolic process; biological_process GO:0008061; chitin binding; molecular_function}	{PHI:6391; A0A151V4F3 CDA2 318829 Magnaporthe oryzae Rice blast Oryza sativa (related: rice) Chitin deacetylase Gene mutation unaffected pathogenicity}	{D1MYV6_MAGGR; CBL1 BAI52768.1 568 Magnaporthe grisea 148305 SIMILARITY: Contains 3 chitin-binding type-1 domains. Unknown Unknown {ID:PF01522; Description: Polysacc_deac_1} Digitaria (Poaceae) herb Leaf spot Leaf Spot {ID:0008061; Method: IEA:UniProtKB-KW; Description: F:chitin binding} {ID:0016810; Method: IEA:InterPro; Description: F:hydrolase activity, acting on carbon-nitrogen (but not pepti…	{CEF86739.1_; CBM18 Modules of approx. 40 residues. The chitin-binding function has been demonstrated in many cases. These modules are found attached to a number of chitinase catalytic domains, but also in non-catalytic proteins either in isolation or as multiple repeats. -; CEF86739.1_; CE4 acetyl xylan esterase (EC 3.1.1.72); chitin deacetylase (EC 3.5.1.41); chitooligosaccharide deacetylase (E…	{PF01522:Polysaccharide deacetylase PF00187:Chitin recognition protein}	3.75599	4.893	3.73146	4.53342
	A05324	{Contig22:852340:853980:-}	{EQB54867.1; polysaccharide deacetylase [Colletotrichum gloeosporioides Cg-14]}	{cfj:CFIO01_08990}	{GO:0016810; hydrolase activity, acting on carbon-nitrogen (but not peptide) bonds; molecular_function GO:0005975; carbohydrate metabolic process; biological_process GO:0008061; chitin binding; molecular_function}	{PHI:3972; L2FHG9 CDA 474922 Colletotrichum gloeosporioides Anthracnose Persea americana (related: avocado) Chitin deacetylase Gene deletion unaffected pathogenicity}	{D1MYV6_MAGGR; CBL1 BAI52768.1 568 Magnaporthe grisea 148305 SIMILARITY: Contains 3 chitin-binding type-1 domains. Unknown Unknown {ID:PF01522; Description: Polysacc_deac_1} Digitaria (Poaceae) herb Leaf spot Leaf Spot {ID:0008061; Method: IEA:UniProtKB-KW; Description: F:chitin binding} {ID:0016810; Method: IEA:InterPro; Description: F:hydrolase activity, acting on carbon-nitrogen (but not pepti…	{CEF83683.1_; CBM18 Modules of approx. 40 residues. The chitin-binding function has been demonstrated in many cases. These modules are found attached to a number of chitinase catalytic domains, but also in non-catalytic proteins either in isolation or as multiple repeats. -; CEF83683.1_; CE4 acetyl xylan esterase (EC 3.1.1.72); chitin deacetylase (EC 3.5.1.41); chitooligosaccharide deacetylase (E…	{PF00187:Chitin recognition protein PF01522:Polysaccharide deacetylase}	2.42083	--	2.207	3.36859
	A05335	{Contig22:908048:909502:+}	{EQB53184.1; glycosyl hydrolase family 16 [Colletotrichum gloeosporioides Cg-14]}	{cfj:CFIO01_11011}	{GO:0004553; hydrolase activity, hydrolyzing O-glycosyl compounds; molecular_function GO:0005975; carbohydrate metabolic process; biological_process GO:0008061; chitin binding; molecular_function}	{NA}	{Q5AJC0_CANAL; UTR2 EAL02833.1 470 Candida albicans 5476 CAUTION: The sequence shown here is derived from an EMBL/GenBank/DDBJ whole genome shotgun (WGS) entry which is preliminary data. 15123810 XP_721629.1, XM_716536.1, XP_721748.1, XM_716655.1 {ID:PF00722; Description: Glyco_hydro_16} Isolated from a wide variety of substrates including humans animals invasive candidal disease invasive candida…	{XP_325541.1_; CBM18 Modules of approx. 40 residues. The chitin-binding function has been demonstrated in many cases. These modules are found attached to a number of chitinase catalytic domains, but also in non-catalytic proteins either in isolation or as multiple repeats. -; XP_325541.1_; GH16 xyloglucan:xyloglucosyltransferase (EC 2.4.1.207); keratan-sulfate endo-1,4-beta-galactosidase (EC 3.2.…	{PF00722:Glycosyl hydrolases family 16 PF00187:Chitin recognition protein}	1.68003	0.442812	1.0629	1.86157
	A05390	{Contig22:93805:94998:-}	{EQB44496.1; glycosyl hydrolase family 18 [Colletotrichum gloeosporioides Cg-14]}	{cfj:CFIO01_09322; K01183 E3.2.1.14 chitinase 3.2.1.14 Metabolism; Carbohydrate metabolism; Amino sugar and nucleotide sugar metabolism [PATH:ko00520] Metabolism; Global and overview maps; Metabolic pathways [PATH:ko01100]}	{GO:0005975; carbohydrate metabolic process; biological_process}	{NA}	{NA}	{CCT73606.1_; GH18 chitinase (EC 3.2.1.14); lysozyme (EC 3.2.1.17); endo-beta-N-acetylglucosaminidase (EC 3.2.1.96); peptidoglycan hydrolase with endo-beta-N-acetylglucosaminidase specificity (EC 3.2.1.-); Nod factor hydrolase (EC 3.2.1.-); xylanase inhibitor; concanavalin B; narbonin Contains chitinases of classes III and V. Contains non-catalytic proteins such as xylanase inhibitor; concanavali…	{PF00704:Glycosyl hydrolases family 18}	0.0976018	-0.247749	-0.723966	-1.73573
	A05391	{Contig22:101913:102722:+}	{ELA34140.1; chitin deacetylase [Colletotrichum gloeosporioides Nara gc5]}	{cfj:CFIO01_09321}	{GO:0005975; carbohydrate metabolic process; biological_process GO:0016810; hydrolase activity, acting on carbon-nitrogen (but not peptide) bonds; molecular_function}	{PHI:3972; L2FHG9 CDA 474922 Colletotrichum gloeosporioides Anthracnose Persea americana (related: avocado) Chitin deacetylase Gene deletion unaffected pathogenicity}	{D1MYV6_MAGGR; CBL1 BAI52768.1 568 Magnaporthe grisea 148305 SIMILARITY: Contains 3 chitin-binding type-1 domains. Unknown Unknown {ID:PF01522; Description: Polysacc_deac_1} Digitaria (Poaceae) herb Leaf spot Leaf Spot {ID:0008061; Method: IEA:UniProtKB-KW; Description: F:chitin binding} {ID:0016810; Method: IEA:InterPro; Description: F:hydrolase activity, acting on carbon-nitrogen (but not pepti…	{AAT68493.1_; CE4 acetyl xylan esterase (EC 3.1.1.72); chitin deacetylase (EC 3.5.1.41); chitooligosaccharide deacetylase (EC 3.5.1.-); peptidoglycan GlcNAc deacetylase (EC 3.5.1.-); peptidoglycan N-acetylmuramic acid deacetylase (EC 3.5.1.-). -}	{PF01522:Polysaccharide deacetylase}	5.66953	5.99885	5.05084	5.1018
	A05459	{Contig23:51785:54251:-}	{EQB59459.1; hypothetical protein CGLO_00144 [Colletotrichum gloeosporioides Cg-14]}	{abe:ARB_00648}	{GO:0005975; carbohydrate metabolic process; biological_process}	{NA}	{NA}	{AIT18865.1_; CBM18 Modules of approx. 40 residues. The chitin-binding function has been demonstrated in many cases. These modules are found attached to a number of chitinase catalytic domains, but also in non-catalytic proteins either in isolation or as multiple repeats. -; AIT18865.1_; CBM50 Modules of approx. 50 residues found attached to various enzymes from families GH18, GH19, GH23, GH24, G…	{PF00704:Glycosyl hydrolases family 18}	--	--	--	--
	A05486	{Contig23:65466:66331:+}	{KXH59085.1; LysM domain-containing protein [Colletotrichum salicis]}	{pan:PODANSg3329}	{NA}	{PHI:7380; J4VU52 Blys7 176275 Beauveria bassiana White muscardine disease Galleria mellonella (related: greater wax moth) Lysin motif (LysM) containing protein Gene deletion: full; heterologous complementation unaffected pathogenicity}	{NA}	{EGX53201.1_; CBM50 Modules of approx. 50 residues found attached to various enzymes from families GH18, GH19, GH23, GH24, GH25 and GH73, i.e. enzymes cleaving either chitin or peptidoglycan. Binding to chitopentaose demonstrated in the case of Pteris ryukyuensis chitinase A [Ohnuma T et al. (2008) J. Biol. Chem. 283:5178-87 (PMID: 18083709)]. CBM50 modules are also found in a multitude of other …	{NA}	--	--	--	--
	A05553	{Contig24:409121:410975:-}	{ELA38199.1; LysM domain-containing protein [Colletotrichum gloeosporioides Nara gc5]}	{bze:COCCADRAFT_63726}	{GO:0051536; iron-sulfur cluster binding; molecular_function GO:0016491; oxidoreductase activity; molecular_function GO:0016625; oxidoreductase activity, acting on the aldehyde or oxo group of donors, iron-sulfur protein as acceptor; molecular_function GO:0055114; oxidation-reduction process; biological_process}	{NA}	{NA}	{XP_003655009.1_; CBM50 Modules of approx. 50 residues found attached to various enzymes from families GH18, GH19, GH23, GH24, GH25 and GH73, i.e. enzymes cleaving either chitin or peptidoglycan. Binding to chitopentaose demonstrated in the case of Pteris ryukyuensis chitinase A [Ohnuma T et al. (2008) J. Biol. Chem. 283:5178-87 (PMID: 18083709)]. CBM50 modules are also found in a multitude of ot…	{PF02730:Aldehyde ferredoxin oxidoreductase, N-terminal domain}	--	--	1.34457	1.17059
	A05556	{Contig24:416802:418767:+}	{ELA38202.1; class V chitinase, putative [Colletotrichum gloeosporioides Nara gc5]}	{aalt:CC77DRAFT_1045207; K01183 E3.2.1.14 chitinase 3.2.1.14 Metabolism; Carbohydrate metabolism; Amino sugar and nucleotide sugar metabolism [PATH:ko00520] Metabolism; Global and overview maps; Metabolic pathways [PATH:ko01100]}	{GO:0005975; carbohydrate metabolic process; biological_process GO:0008061; chitin binding; molecular_function}	{NA}	{NA}	{BAI44123.1_; CBM18 Modules of approx. 40 residues. The chitin-binding function has been demonstrated in many cases. These modules are found attached to a number of chitinase catalytic domains, but also in non-catalytic proteins either in isolation or as multiple repeats. -; BAI44123.1_; GH18 chitinase (EC 3.2.1.14); lysozyme (EC 3.2.1.17); endo-beta-N-acetylglucosaminidase (EC 3.2.1.96); peptido…	{PF00187:Chitin recognition protein PF00704:Glycosyl hydrolases family 18}	1.34882	--	--	-1.9081
	A05569	{Contig24:458082:458699:-}	{ELA38213.1; class V chitinase, putative [Colletotrichum gloeosporioides Nara gc5]}	{NA}	{NA}	{NA}	{NA}	{NA}	{NA}	--	--	--	-0.438008
	A05772	{Contig25:222600:224274:+}	{ELA37213.1; aminopeptidase y [Colletotrichum gloeosporioides Nara gc5]}	{cfj:CFIO01_05349; K01264 APE3 aminopeptidase Y 3.4.11.15 }	{GO:0008152; NA GO:0016787; hydrolase activity; molecular_function}	{NA}	{LAP2_TRIEQ; LAP2 ABU49644.1 495 Trichophyton equinum 63418 FUNCTION: Extracellular aminopeptidase that releases a wide variety of amino acids from natural peptides and contributes to pathogenicity.; CATALYTIC ACTIVITY: Release of an N-terminal amino acid from a peptide.; COFACTOR: Binds 1 zinc ion per subunit.; SUBUNIT: Monomer (By similarity).; SUBCELLULAR LOCATION: Secreted (By similarity).; S…	{CTQ90359.1_; CBM5 Modules of approx. 60 residues found in bacterial enzymes. Chitin-binding described in several cases. Distantly related to the CBM12 family. -}	{PF01546:Peptidase family M20/M25/M40}	1.01787	1.04223	1.58553	1.7084
	A05838	{Contig25:613050:614310:-}	{EQB58155.1; cellulase [Colletotrichum gloeosporioides Cg-14]}	{cfj:CFIO01_08588; K01179 E3.2.1.4 endoglucanase 3.2.1.4 Metabolism; Carbohydrate metabolism; Starch and sucrose metabolism [PATH:ko00500] Metabolism; Global and overview maps; Metabolic pathways [PATH:ko01100]}	{GO:0030248; cellulose binding; molecular_function GO:0004553; hydrolase activity, hydrolyzing O-glycosyl compounds; molecular_function GO:0005975; carbohydrate metabolic process; biological_process GO:0005576; NA}	{PHI:547; Q6IVV6 CEL5A 40559 Botrytis cinerea Grey mould Gerbera (no common name found) "endo-beta-1 4-xylanase" Gene disruption unaffected pathogenicity}	{Q6IVV6_BOTFU; CEL5A AAT40313.1 424 Botryotinia fuckeliana 40559 Unknown Unknown Unknown {ID:PF00150; Description: Cellulase} Various plant families plants Grey mould. Parasite or saprophyte Gray Mould {ID:0043169; Method: IEA:InterPro; Description: F:cation binding} {ID:0004553; Method: IEA:InterPro; Description: F:hydrolase activity, hydrolyzing O-glycosyl compounds} {ID:0005975; Method: IEA:In…	{CEI62377.1_; CBM1 Modules of approx. 40 residues found almost exclusively in fungi. The cellulose-binding function has been demonstrated in many cases, and appears to be mediated by three aromatic residues separated by about 10.4 angstrom and which form a flat surface. The only non-fungal occurence of CBM1 is in an algal non-hydrolytic polysaccharide-binding protein which is composed of four rep…	{PF00150:Cellulase (glycosyl hydrolase family 5) PF00734:Fungal cellulose binding domain}	3.75211	2.44459	3.93749	3.98633
	A05855	{Contig25:688006:689283:-}	{EQB55664.1; glycosyl hydrolase family 6 [Colletotrichum gloeosporioides Cg-14]}	{cfj:CFIO01_08570; K19668 CBH2, cbhA cellulose 1,4-beta-cellobiosidase 3.2.1.91 Metabolism; Carbohydrate metabolism; Starch and sucrose metabolism [PATH:ko00500] Metabolism; Global and overview maps; Metabolic pathways [PATH:ko01100] Environmental Information Processing; Signal transduction; Two-component system [PATH:ko02020]}	{GO:0004553; hydrolase activity, hydrolyzing O-glycosyl compounds; molecular_function GO:0030245; cellulose catabolic process; biological_process}	{NA}	{NA}	{AEO55787.1_; CBM1 Modules of approx. 40 residues found almost exclusively in fungi. The cellulose-binding function has been demonstrated in many cases, and appears to be mediated by three aromatic residues separated by about 10.4 angstrom and which form a flat surface. The only non-fungal occurence of CBM1 is in an algal non-hydrolytic polysaccharide-binding protein which is composed of four rep…	{PF01341:Glycosyl hydrolases family 6}	--	4.39184	2.37407	1.41054
	A05899	{Contig26:60281:63610:-}	{EQB49670.1; hypothetical protein CGLO_10977 [Colletotrichum gloeosporioides Cg-14]}	{cfj:CFIO01_12390}	{GO:0005975; carbohydrate metabolic process; biological_process GO:0004553; hydrolase activity, hydrolyzing O-glycosyl compounds; molecular_function}	{NA}	{NA}	{ADW03333.1_; GH16 xyloglucan:xyloglucosyltransferase (EC 2.4.1.207); keratan-sulfate endo-1,4-beta-galactosidase (EC 3.2.1.103); endo-1,3-beta-glucanase (EC 3.2.1.39); endo-1,3(4)-beta-glucanase (EC 3.2.1.6); licheninase (EC 3.2.1.73); beta-agarase (EC 3.2.1.81); 魏-carrageenase (EC 3.2.1.83); xyloglucanase (EC 3.2.1.151); endo-beta-1,3-galactanase (EC 3.2.1.181); beta-porphyranase (EC 3.2.1.178)…	{PF00722:Glycosyl hydrolases family 16}	-3.22338	-2.73984	-6.41559	-7.068
	A05855	{Contig25:688006:689283:-}	{EQB55664.1; glycosyl hydrolase family 6 [Colletotrichum gloeosporioides Cg-14]}	{cfj:CFIO01_08570; K19668 CBH2, cbhA cellulose 1,4-beta-cellobiosidase 3.2.1.91 Metabolism; Carbohydrate metabolism; Starch and sucrose metabolism [PATH:ko00500] Metabolism; Global and overview maps; Metabolic pathways [PATH:ko01100] Environmental Information Processing; Signal transduction; Two-component system [PATH:ko02020]}	{GO:0004553; hydrolase activity, hydrolyzing O-glycosyl compounds; molecular_function GO:0030245; cellulose catabolic process; biological_process}	{NA}	{NA}	{AEO55787.1_; CBM1 Modules of approx. 40 residues found almost exclusively in fungi. The cellulose-binding function has been demonstrated in many cases, and appears to be mediated by three aromatic residues separated by about 10.4 angstrom and which form a flat surface. The only non-fungal occurence of CBM1 is in an algal non-hydrolytic polysaccharide-binding protein which is composed of four rep…	{PF01341:Glycosyl hydrolases family 6}	--	4.39184	2.37407	1.41054
	A05899	{Contig26:60281:63610:-}	{EQB49670.1; hypothetical protein CGLO_10977 [Colletotrichum gloeosporioides Cg-14]}	{cfj:CFIO01_12390}	{GO:0005975; carbohydrate metabolic process; biological_process GO:0004553; hydrolase activity, hydrolyzing O-glycosyl compounds; molecular_function}	{NA}	{NA}	{ADW03333.1_; GH16 xyloglucan:xyloglucosyltransferase (EC 2.4.1.207); keratan-sulfate endo-1,4-beta-galactosidase (EC 3.2.1.103); endo-1,3-beta-glucanase (EC 3.2.1.39); endo-1,3(4)-beta-glucanase (EC 3.2.1.6); licheninase (EC 3.2.1.73); beta-agarase (EC 3.2.1.81); 魏-carrageenase (EC 3.2.1.83); xyloglucanase (EC 3.2.1.151); endo-beta-1,3-galactanase (EC 3.2.1.181); beta-porphyranase (EC 3.2.1.178)…	{PF00722:Glycosyl hydrolases family 16}	-3.22338	-2.73984	-6.41559	-7.068
	A06032	{Contig26:620118:621247:-}	{EQB59443.1; hypothetical protein CGLO_00167 [Colletotrichum gloeosporioides Cg-14]}	{cfj:CFIO01_04911; K19356 E1.14.99.54 lytic cellulose monooxygenase (C1-hydroxylating) 1.14.99.54 }	{GO:0004553; hydrolase activity, hydrolyzing O-glycosyl compounds; molecular_function GO:0030248; cellulose binding; molecular_function GO:0005576; NA GO:0005975; carbohydrate metabolic process; biological_process}	{PHI:3378; G9JLA8 Plegl1 285811 Pseudopyrenochaeta lycopersici Corky root rot of tomato Solanum lycopersicum (related: tomato) lytic polysaccharide monooxygenase Gene deletion: full unaffected pathogenicity}	{NA}	{EAA26873.1_; AA9 AA9 (formerly GH61) proteins are copper-dependent lytic polysaccharide monooxygenases (LPMOs); cleavage of cellulose chains with oxidation of various carbons (C-1, C-4 and C-6) has been reported several times in the literature; -; EAA26873.1_; CBM1 Modules of approx. 40 residues found almost exclusively in fungi. The cellulose-binding function has been demonstrated in many cases…	{PF00734:Fungal cellulose binding domain}	--	2.03015	--	-0.504421
	A06079	{Contig27:69237:70083:-}	{ELA29128.1; endoglucanase ii [Colletotrichum gloeosporioides Nara gc5]}	{val:VDBG_09562; K19356 E1.14.99.54 lytic cellulose monooxygenase (C1-hydroxylating) 1.14.99.54 }	{NA}	{NA}	{NA}	{AEO56416.1_; AA9 AA9 (formerly GH61) proteins are copper-dependent lytic polysaccharide monooxygenases (LPMOs); cleavage of cellulose chains with oxidation of various carbons (C-1, C-4 and C-6) has been reported several times in the literature; -; AEO56416.1_; CBM1 Modules of approx. 40 residues found almost exclusively in fungi. The cellulose-binding function has been demonstrated in many cases…	{NA}	2.42116	--	--	-2.58688
	A06083	{Contig27:88609:89205:-}	{EQB59111.1; intracellular hyphae protein 1 [Colletotrichum gloeosporioides Cg-14]}	{cfj:CFIO01_07941}	{NA}	{PHI:2404; G4N906 SLP 1 318829 Magnaporthe oryzae Rice blast Oryza sativa (related: rice) Effector protein Gene deletion: full; gene complementation effector (plant avirulence determinant)}	{NA}	{CCF70972.1_; CBM50 Modules of approx. 50 residues found attached to various enzymes from families GH18, GH19, GH23, GH24, GH25 and GH73, i.e. enzymes cleaving either chitin or peptidoglycan. Binding to chitopentaose demonstrated in the case of Pteris ryukyuensis chitinase A [Ohnuma T et al. (2008) J. Biol. Chem. 283:5178-87 (PMID: 18083709)]. CBM50 modules are also found in a multitude of other …	{NA}	6.70515	7.39724	3.55125	0.76132
	A06133	{Contig27:237270:241002:-}	{EQB48484.1; hypothetical protein CGLO_12272 [Colletotrichum gloeosporioides Cg-14]}	{cmt:CCM_00318; K01183 E3.2.1.14 chitinase 3.2.1.14 Metabolism; Carbohydrate metabolism; Amino sugar and nucleotide sugar metabolism [PATH:ko00520] Metabolism; Global and overview maps; Metabolic pathways [PATH:ko01100]}	{GO:0008061; chitin binding; molecular_function GO:0005975; carbohydrate metabolic process; biological_process}	{NA}	{NA}	{SMR57274.1_; CBM18 Modules of approx. 40 residues. The chitin-binding function has been demonstrated in many cases. These modules are found attached to a number of chitinase catalytic domains, but also in non-catalytic proteins either in isolation or as multiple repeats. -; SMR57274.1_; GH18 chitinase (EC 3.2.1.14); lysozyme (EC 3.2.1.17); endo-beta-N-acetylglucosaminidase (EC 3.2.1.96); peptido…	{PF00187:Chitin recognition protein PF00704:Glycosyl hydrolases family 18}	1.23574	1.12788	0.126301	0.335311
	A06325	{Contig28:501029:502336:-}	{EQB44855.1; hypothetical protein CGLO_16351 [Colletotrichum gloeosporioides Cg-14]}	{cfj:CFIO01_02190}	{NA}	{NA}	{NA}	{EGX51171.1_; CBM1 Modules of approx. 40 residues found almost exclusively in fungi. The cellulose-binding function has been demonstrated in many cases, and appears to be mediated by three aromatic residues separated by about 10.4 angstrom and which form a flat surface. The only non-fungal occurence of CBM1 is in an algal non-hydrolytic polysaccharide-binding protein which is composed of four rep…	{NA}	-0.532973	-0.291334	-1.13006	-0.413586
	A06512	{Contig29:549544:550701:+}	{EQB54352.1; CVNH domain-containing protein [Colletotrichum gloeosporioides Cg-14]}	{cfj:CFIO01_00261}	{GO:0055085; transmembrane transport; biological_process GO:0016020; membrane; cellular_component GO:0046999; regulation of conjugation; biological_process GO:0030001; metal ion transport; biological_process GO:0046873; metal ion transmembrane transporter activity; molecular_function GO:0019867; outer membrane; cellular_component GO:0016021; integral to membrane; cellular_component GO:0016485; pr…	{NA}	{NA}	{CCT74429.1_; CBM50 Modules of approx. 50 residues found attached to various enzymes from families GH18, GH19, GH23, GH24, GH25 and GH73, i.e. enzymes cleaving either chitin or peptidoglycan. Binding to chitopentaose demonstrated in the case of Pteris ryukyuensis chitinase A [Ohnuma T et al. (2008) J. Biol. Chem. 283:5178-87 (PMID: 18083709)]. CBM50 modules are also found in a multitude of other …	{PF01080:Presenilin PF05433:Glycine zipper 2TM domain PF05818:Enterobacterial TraT complement resistance protein PF02535:ZIP Zinc transporter PF02724:CDC45-like protein}	0.577801	-0.112944	0.616404	0.379248
	A06556	{Contig29:680988:682733:-}	{AXB50469.1; exoglucanase [Colletotrichum gloeosporioides]}	{cfj:CFIO01_00218; K01225 CBH1 cellulose 1,4-beta-cellobiosidase 3.2.1.91 Metabolism; Carbohydrate metabolism; Starch and sucrose metabolism [PATH:ko00500] Metabolism; Global and overview maps; Metabolic pathways [PATH:ko01100]}	{GO:0030248; cellulose binding; molecular_function GO:0004553; hydrolase activity, hydrolyzing O-glycosyl compounds; molecular_function GO:0005975; carbohydrate metabolic process; biological_process GO:0005576; NA}	{NA}	{NA}	{AEO67172.1_; CBM1 Modules of approx. 40 residues found almost exclusively in fungi. The cellulose-binding function has been demonstrated in many cases, and appears to be mediated by three aromatic residues separated by about 10.4 angstrom and which form a flat surface. The only non-fungal occurence of CBM1 is in an algal non-hydrolytic polysaccharide-binding protein which is composed of four rep…	{PF00734:Fungal cellulose binding domain PF00840:Glycosyl hydrolase family 7}	4.63038	4.17125	4.48232	6.68148
	A06613	{Contig2:4839408:4840703:+}	{EQB47104.1; glycosyl hydrolase family 18 [Colletotrichum gloeosporioides Cg-14]}	{cfj:CFIO01_03203; K01183 E3.2.1.14 chitinase 3.2.1.14 Metabolism; Carbohydrate metabolism; Amino sugar and nucleotide sugar metabolism [PATH:ko00520] Metabolism; Global and overview maps; Metabolic pathways [PATH:ko01100]}	{GO:0005975; carbohydrate metabolic process; biological_process}	{PHI:7320; G4MQW5 GH18 318829 Magnaporthe oryzae Rice blast Oryza sativa (related: rice) Glycosidase hydrolase Gene deletion: full unaffected pathogenicity}	{NA}	{CEI61705.1_; GH18 chitinase (EC 3.2.1.14); lysozyme (EC 3.2.1.17); endo-beta-N-acetylglucosaminidase (EC 3.2.1.96); peptidoglycan hydrolase with endo-beta-N-acetylglucosaminidase specificity (EC 3.2.1.-); Nod factor hydrolase (EC 3.2.1.-); xylanase inhibitor; concanavalin B; narbonin Contains chitinases of classes III and V. Contains non-catalytic proteins such as xylanase inhibitor; concanavali…	{PF00704:Glycosyl hydrolases family 18}	0.722012	2.45258	0.866024	-1.19164
	A06625	{Contig2:4902802:4903881:+}	{EQB58440.1; glycosyl hydrolase family 11 [Colletotrichum gloeosporioides Cg-14]}	{vda:VDAG_06165; K01181 E3.2.1.8, xynA endo-1,4-beta-xylanase 3.2.1.8 }	{GO:0030248; cellulose binding; molecular_function GO:0004553; hydrolase activity, hydrolyzing O-glycosyl compounds; molecular_function GO:0005975; carbohydrate metabolic process; biological_process GO:0005576; NA}	{PHI:571; Q06562 XYL1 5017 Bipolaris zeicola Leaf spot Zea mays (related: maize) Endo-beta-1_4-xylanase Gene disruption unaffected pathogenicity}	{Q00350_COCCA; XYL2 AAC62815.1 231 Cochliobolus carbonum 5017 CATALYTIC ACTIVITY: Endohydrolysis of (1->4)-beta-D-xylosidic linkages in xylans.; PATHWAY: Glycan degradation; xylan degradation.; SIMILARITY: Belongs to the glycosyl hydrolase 11 (cellulase G) family. 8900004 Unknown {ID:PF00457; Description: Glyco_hydro_11} Corn, Zea mays, sometimes on Sorghum (Poaceae) and various other plant famil…	{AHE13929.1_; CBM1 Modules of approx. 40 residues found almost exclusively in fungi. The cellulose-binding function has been demonstrated in many cases, and appears to be mediated by three aromatic residues separated by about 10.4 angstrom and which form a flat surface. The only non-fungal occurence of CBM1 is in an algal non-hydrolytic polysaccharide-binding protein which is composed of four rep…	{PF00734:Fungal cellulose binding domain}	--	--	--	--
	A06639	{Contig2:4948631:4949671:-}	{ELA33248.1; urate catabolism protein [Colletotrichum gloeosporioides Nara gc5]}	{cfj:CFIO01_06391}	{GO:0016810; hydrolase activity, acting on carbon-nitrogen (but not peptide) bonds; molecular_function GO:0005975; carbohydrate metabolic process; biological_process}	{NA}	{NA}	{EAA66394.1_; CE4 acetyl xylan esterase (EC 3.1.1.72); chitin deacetylase (EC 3.5.1.41); chitooligosaccharide deacetylase (EC 3.5.1.-); peptidoglycan GlcNAc deacetylase (EC 3.5.1.-); peptidoglycan N-acetylmuramic acid deacetylase (EC 3.5.1.-). -}	{PF01522:Polysaccharide deacetylase}	--	--	-0.0923694	1.28092
	A06642	{Contig2:509630:510811:-}	{ELA33948.1; xylanase 3 [Colletotrichum gloeosporioides Nara gc5]}	{cfj:CFIO01_04330}	{GO:0004553; hydrolase activity, hydrolyzing O-glycosyl compounds; molecular_function GO:0005975; carbohydrate metabolic process; biological_process}	{NA}	{NA}	{XP_322147.1_; GH16 xyloglucan:xyloglucosyltransferase (EC 2.4.1.207); keratan-sulfate endo-1,4-beta-galactosidase (EC 3.2.1.103); endo-1,3-beta-glucanase (EC 3.2.1.39); endo-1,3(4)-beta-glucanase (EC 3.2.1.6); licheninase (EC 3.2.1.73); beta-agarase (EC 3.2.1.81); 魏-carrageenase (EC 3.2.1.83); xyloglucanase (EC 3.2.1.151); endo-beta-1,3-galactanase (EC 3.2.1.181); beta-porphyranase (EC 3.2.1.178…	{PF00722:Glycosyl hydrolases family 16}	-0.931481	-2.55146	-4.57357	-4.54604
	A06715	{Contig2:5240676:5243032:-}	{ELA30673.1; glycoside hydrolase family 74 protein [Colletotrichum gloeosporioides Nara gc5]}	{cfj:CFIO01_08298; K18578 CEL74A xyloglucan-specific exo-beta-1,4-glucanase 3.2.1.155 }	{NA}	{NA}	{NA}	{AAP57752.1_; CBM1 Modules of approx. 40 residues found almost exclusively in fungi. The cellulose-binding function has been demonstrated in many cases, and appears to be mediated by three aromatic residues separated by about 10.4 angstrom and which form a flat surface. The only non-fungal occurence of CBM1 is in an algal non-hydrolytic polysaccharide-binding protein which is composed of four rep…	{NA}	2.52993	2.34086	5.1898	4.44498
	A06720	{Contig2:535493:538892:+}	{ENH77884.1; chitin binding protein, partial [Colletotrichum orbiculare MAFF 240422]}	{cthr:CTHT_0024250}	{GO:0008061; chitin binding; molecular_function GO:0005975; carbohydrate metabolic process; biological_process GO:0016810; hydrolase activity, acting on carbon-nitrogen (but not peptide) bonds; molecular_function}	{PHI:6391; A0A151V4F3 CDA2 318829 Magnaporthe oryzae Rice blast Oryza sativa (related: rice) Chitin deacetylase Gene mutation unaffected pathogenicity}	{D1MYV6_MAGGR; CBL1 BAI52768.1 568 Magnaporthe grisea 148305 SIMILARITY: Contains 3 chitin-binding type-1 domains. Unknown Unknown {ID:PF01522; Description: Polysacc_deac_1} Digitaria (Poaceae) herb Leaf spot Leaf Spot {ID:0008061; Method: IEA:UniProtKB-KW; Description: F:chitin binding} {ID:0016810; Method: IEA:InterPro; Description: F:hydrolase activity, acting on carbon-nitrogen (but not pepti…	{APA07769.1_; CBM18 Modules of approx. 40 residues. The chitin-binding function has been demonstrated in many cases. These modules are found attached to a number of chitinase catalytic domains, but also in non-catalytic proteins either in isolation or as multiple repeats. -; APA07769.1_; CE4 acetyl xylan esterase (EC 3.1.1.72); chitin deacetylase (EC 3.5.1.41); chitooligosaccharide deacetylase (E…	{PF00187:Chitin recognition protein PF01522:Polysaccharide deacetylase}	-2.39572	-1.49748	-4.49249	-6.26125
	A07467	{Contig2:3185839:3186609:+}	{EQB58897.1; hypothetical protein CGLO_00791 [Colletotrichum gloeosporioides Cg-14]}	{cfj:CFIO01_12533}	{NA}	{NA}	{NA}	{BAZ13913.1_; CBM50 Modules of approx. 50 residues found attached to various enzymes from families GH18, GH19, GH23, GH24, GH25 and GH73, i.e. enzymes cleaving either chitin or peptidoglycan. Binding to chitopentaose demonstrated in the case of Pteris ryukyuensis chitinase A [Ohnuma T et al. (2008) J. Biol. Chem. 283:5178-87 (PMID: 18083709)]. CBM50 modules are also found in a multitude of other …	{NA}	4.30407	4.19895	4.83807	4.99249
	A07493	{Contig2:3269046:3270580:-}	{ELA32716.1; glycosyl hydrolase family 18 [Colletotrichum gloeosporioides Nara gc5]}	{cfj:CFIO01_08842}	{GO:0008061; chitin binding; molecular_function GO:0005975; carbohydrate metabolic process; biological_process}	{NA}	{NA}	{BAI44121.1_; CBM18 Modules of approx. 40 residues. The chitin-binding function has been demonstrated in many cases. These modules are found attached to a number of chitinase catalytic domains, but also in non-catalytic proteins either in isolation or as multiple repeats. -; BAI44121.1_; GH18 chitinase (EC 3.2.1.14); lysozyme (EC 3.2.1.17); endo-beta-N-acetylglucosaminidase (EC 3.2.1.96); peptido…	{PF00704:Glycosyl hydrolases family 18 PF00187:Chitin recognition protein}	3.04443	5.80975	6.16604	3.84285
	A07691	{Contig2:4153766:4154961:-}	{ELA26816.1; cell wall glucanosyltransferase mwg1 [Colletotrichum gloeosporioides Nara gc5]}	{cfj:CFIO01_08744}	{GO:0005975; carbohydrate metabolic process; biological_process GO:0004553; hydrolase activity, hydrolyzing O-glycosyl compounds; molecular_function}	{NA}	{NA}	{ANH56419.1_; GH16 xyloglucan:xyloglucosyltransferase (EC 2.4.1.207); keratan-sulfate endo-1,4-beta-galactosidase (EC 3.2.1.103); endo-1,3-beta-glucanase (EC 3.2.1.39); endo-1,3(4)-beta-glucanase (EC 3.2.1.6); licheninase (EC 3.2.1.73); beta-agarase (EC 3.2.1.81); 魏-carrageenase (EC 3.2.1.83); xyloglucanase (EC 3.2.1.151); endo-beta-1,3-galactanase (EC 3.2.1.181); beta-porphyranase (EC 3.2.1.178)…	{PF00722:Glycosyl hydrolases family 16}	-2.87762	-4.04645	-8.1974	-6.27469
	A07817	{Contig2:4581768:4582619:+}	{ELA29100.1; glycoside hydrolase family 16 protein [Colletotrichum gloeosporioides Nara gc5]}	{cfj:CFIO01_11361}	{NA}	{NA}	{NA}	{CCT75335.1_; GH16 xyloglucan:xyloglucosyltransferase (EC 2.4.1.207); keratan-sulfate endo-1,4-beta-galactosidase (EC 3.2.1.103); endo-1,3-beta-glucanase (EC 3.2.1.39); endo-1,3(4)-beta-glucanase (EC 3.2.1.6); licheninase (EC 3.2.1.73); beta-agarase (EC 3.2.1.81); 魏-carrageenase (EC 3.2.1.83); xyloglucanase (EC 3.2.1.151); endo-beta-1,3-galactanase (EC 3.2.1.181); beta-porphyranase (EC 3.2.1.178)…	{NA}	-2.69978	-2.60263	-5.97596	-6.21318
	A07869	{Contig30:109109:110212:-}	{EXF84783.1; hypothetical protein CFIO01_10902 [Colletotrichum fioriniae PJ7]}	{cfj:CFIO01_10902}	{NA}	{NA}	{NA}	{EAA29112.1_; CBM1 Modules of approx. 40 residues found almost exclusively in fungi. The cellulose-binding function has been demonstrated in many cases, and appears to be mediated by three aromatic residues separated by about 10.4 angstrom and which form a flat surface. The only non-fungal occurence of CBM1 is in an algal non-hydrolytic polysaccharide-binding protein which is composed of four rep…	{NA}	0.729806	2.13742	4.6224	4.78706
	A08137	{Contig32:152288:153905:-}	{EQB57973.1; hypothetical protein CGLO_01829 [Colletotrichum gloeosporioides Cg-14]}	{cfj:CFIO01_02598; K19668 CBH2, cbhA cellulose 1,4-beta-cellobiosidase 3.2.1.91 Metabolism; Carbohydrate metabolism; Starch and sucrose metabolism [PATH:ko00500] Metabolism; Global and overview maps; Metabolic pathways [PATH:ko01100] Environmental Information Processing; Signal transduction; Two-component system [PATH:ko02020]}	{GO:0005975; carbohydrate metabolic process; biological_process GO:0005576; NA GO:0030248; cellulose binding; molecular_function GO:0030245; cellulose catabolic process; biological_process GO:0004553; hydrolase activity, hydrolyzing O-glycosyl compounds; molecular_function}	{NA}	{NA}	{CAH05678.1_; CBM1 Modules of approx. 40 residues found almost exclusively in fungi. The cellulose-binding function has been demonstrated in many cases, and appears to be mediated by three aromatic residues separated by about 10.4 angstrom and which form a flat surface. The only non-fungal occurence of CBM1 is in an algal non-hydrolytic polysaccharide-binding protein which is composed of four rep…	{PF01341:Glycosyl hydrolases family 6 PF00734:Fungal cellulose binding domain}	0.414017	0.205076	1.74119	2.81869
	A08219	{Contig32:532032:533081:-}	{ORX99884.1; concanavalin A-like lectin/glucanase domain-containing protein [Clohesyomyces aquaticus]}	{pfy:PFICI_02136}	{GO:0005975; carbohydrate metabolic process; biological_process GO:0004553; hydrolase activity, hydrolyzing O-glycosyl compounds; molecular_function}	{NA}	{NA}	{AEO64760.1_; GH16 xyloglucan:xyloglucosyltransferase (EC 2.4.1.207); keratan-sulfate endo-1,4-beta-galactosidase (EC 3.2.1.103); endo-1,3-beta-glucanase (EC 3.2.1.39); endo-1,3(4)-beta-glucanase (EC 3.2.1.6); licheninase (EC 3.2.1.73); beta-agarase (EC 3.2.1.81); 魏-carrageenase (EC 3.2.1.83); xyloglucanase (EC 3.2.1.151); endo-beta-1,3-galactanase (EC 3.2.1.181); beta-porphyranase (EC 3.2.1.178)…	{PF00722:Glycosyl hydrolases family 16}	--	--	--	--
	A08220	{Contig32:533175:533842:+}	{KUI70476.1; putative chitinase 3 [Valsa mali]}	{bze:COCCADRAFT_67262; K01183 E3.2.1.14 chitinase 3.2.1.14 Metabolism; Carbohydrate metabolism; Amino sugar and nucleotide sugar metabolism [PATH:ko00520] Metabolism; Global and overview maps; Metabolic pathways [PATH:ko01100]}	{GO:0005975; carbohydrate metabolic process; biological_process GO:0016020; membrane; cellular_component GO:0019955; cytokine binding; molecular_function}	{NA}	{NA}	{BAI44122.1_; CBM18 Modules of approx. 40 residues. The chitin-binding function has been demonstrated in many cases. These modules are found attached to a number of chitinase catalytic domains, but also in non-catalytic proteins either in isolation or as multiple repeats. -; BAI44122.1_; GH18 chitinase (EC 3.2.1.14); lysozyme (EC 3.2.1.17); endo-beta-N-acetylglucosaminidase (EC 3.2.1.96); peptido…	{PF00704:Glycosyl hydrolases family 18 PF07140:Interferon gamma receptor (IFNGR1)}	--	--	--	--
	A08338	{Contig33:336505:341362:+}	{EQB44099.1; hypothetical protein CGLO_17183 [Colletotrichum gloeosporioides Cg-14]}	{pan:PODANSg3488}	{GO:0005975; carbohydrate metabolic process; biological_process}	{NA}	{NA}	{CAP67126.1_; CBM18 Modules of approx. 40 residues. The chitin-binding function has been demonstrated in many cases. These modules are found attached to a number of chitinase catalytic domains, but also in non-catalytic proteins either in isolation or as multiple repeats. -; CAP67126.1_; CBM50 Modules of approx. 50 residues found attached to various enzymes from families GH18, GH19, GH23, GH24, G…	{PF00704:Glycosyl hydrolases family 18}	--	--	--	1.66364
	A08514	{Contig35:68840:69321:+}	{XP_018156594.1; Chitinase [Colletotrichum higginsianum IMI 349063]}	{NA}	{NA}	{NA}	{NA}	{NA}	{NA}	--	--	--	--
	A08730	{Contig3:151873:156094:-}	{EQB53762.1; chitinase [Colletotrichum gloeosporioides Cg-14]}	{nhe:NECHADRAFT_123214}	{GO:0005975; carbohydrate metabolic process; biological_process}	{NA}	{NA}	{CEI63358.1_; CBM18 Modules of approx. 40 residues. The chitin-binding function has been demonstrated in many cases. These modules are found attached to a number of chitinase catalytic domains, but also in non-catalytic proteins either in isolation or as multiple repeats. -; CEI63358.1_; CBM50 Modules of approx. 50 residues found attached to various enzymes from families GH18, GH19, GH23, GH24, G…	{PF00704:Glycosyl hydrolases family 18}	--	--	--	--
	A08733	{Contig3:168207:169578:+}	{ELA24539.1; LysM domain-containing protein [Colletotrichum gloeosporioides Nara gc5]}	{abe:ARB_05157}	{NA}	{PHI:6831; G2WSX9 Vd4LysM 27337 Verticillium dahliae Vascular wilt Nicotiana benthamiana (no common name found) Effector protein Gene mutation effector (plant avirulence determinant)}	{NA}	{ANH22732.1_; CBM50 Modules of approx. 50 residues found attached to various enzymes from families GH18, GH19, GH23, GH24, GH25 and GH73, i.e. enzymes cleaving either chitin or peptidoglycan. Binding to chitopentaose demonstrated in the case of Pteris ryukyuensis chitinase A [Ohnuma T et al. (2008) J. Biol. Chem. 283:5178-87 (PMID: 18083709)]. CBM50 modules are also found in a multitude of other …	{NA}	--	--	0.928037	0.32908
	A08768	{Contig3:298952:299948:-}	{EQB46896.1; hypothetical protein CGLO_14025 [Colletotrichum gloeosporioides Cg-14]}	{cfj:CFIO01_10921}	{NA}	{NA}	{NA}	{APA05657.1_; AA11 AA11 proteins are copper-dependent lytic polysaccharide monooxygenases (LPMOs); cleavage of chitin chains with oxidation of C-1 has been demonstrated for a AA11 LPMO from Aspergillus oryzae; -}	{NA}	--	--	--	--
	A08896	{Contig3:835884:838277:-}	{ENH76742.1; beta-endoglucanase [Colletotrichum orbiculare MAFF 240422]}	{cfj:CFIO01_00103}	{GO:0005185; neurohypophyseal hormone activity; molecular_function GO:0004553; hydrolase activity, hydrolyzing O-glycosyl compounds; molecular_function GO:0005975; carbohydrate metabolic process; biological_process GO:0005576; NA}	{NA}	{NA}	{ATY64187.1_; GH16 xyloglucan:xyloglucosyltransferase (EC 2.4.1.207); keratan-sulfate endo-1,4-beta-galactosidase (EC 3.2.1.103); endo-1,3-beta-glucanase (EC 3.2.1.39); endo-1,3(4)-beta-glucanase (EC 3.2.1.6); licheninase (EC 3.2.1.73); beta-agarase (EC 3.2.1.81); 魏-carrageenase (EC 3.2.1.83); xyloglucanase (EC 3.2.1.151); endo-beta-1,3-galactanase (EC 3.2.1.181); beta-porphyranase (EC 3.2.1.178)…	{PF00722:Glycosyl hydrolases family 16 PF00220:Neurohypophysial hormones, N-terminal Domain}	-0.236921	--	2.33516	3.76482
	A08995	{Contig3:1295043:1295474:+}	{ELA24057.1; autolysin (n-acetylmuramoyl-l-alanine amidase) [Colletotrichum gloeosporioides Nara gc5]}	{fox:FOXG_17276}	{NA}	{PHI:6834; G2X4U8 Vd2LysM 27337 Verticillium dahliae Vascular wilt Nicotiana benthamiana (no common name found) Effector protein Gene mutation effector (plant avirulence determinant)}	{NA}	{AMH86632.1_; CBM50 Modules of approx. 50 residues found attached to various enzymes from families GH18, GH19, GH23, GH24, GH25 and GH73, i.e. enzymes cleaving either chitin or peptidoglycan. Binding to chitopentaose demonstrated in the case of Pteris ryukyuensis chitinase A [Ohnuma T et al. (2008) J. Biol. Chem. 283:5178-87 (PMID: 18083709)]. CBM50 modules are also found in a multitude of other …	{NA}	5.34258	7.14209	7.32079	4.29656
	A09025	{Contig3:1482404:1483582:-}	{EQB51796.1; hypothetical protein CGLO_08634 [Colletotrichum gloeosporioides Cg-14]}	{cthr:CTHT_0050590}	{NA}	{NA}	{NA}	{CAP60908.1_; CBM1 Modules of approx. 40 residues found almost exclusively in fungi. The cellulose-binding function has been demonstrated in many cases, and appears to be mediated by three aromatic residues separated by about 10.4 angstrom and which form a flat surface. The only non-fungal occurence of CBM1 is in an algal non-hydrolytic polysaccharide-binding protein which is composed of four rep…	{NA}	--	--	--	-2.63191
	A09281	{Contig3:2658815:2660241:-}	{OLN97331.1; Sorbitol dehydrogenase 1 [Colletotrichum chlorophyti]}	{cfj:CFIO01_03049; K00008 SORD, gutB L-iditol 2-dehydrogenase 1.1.1.14 Metabolism; Carbohydrate metabolism; Pentose and glucuronate interconversions [PATH:ko00040] Metabolism; Carbohydrate metabolism; Fructose and mannose metabolism [PATH:ko00051] Metabolism; Global and overview maps; Metabolic pathways [PATH:ko01100]}	{GO:0003857; 3-hydroxyacyl-CoA dehydrogenase activity; molecular_function GO:0055114; oxidation-reduction process; biological_process GO:0016616; oxidoreductase activity, acting on the CH-OH group of donors, NAD or NADP as acceptor; molecular_function GO:0006631; fatty acid metabolic process; biological_process GO:0008641; small protein activating enzyme activity; molecular_function GO:0051287; N…	{PHI:2255; Q0U2A0 Abd1 13684 Parastagonospora nodorum Glume blotch Triticum (related: wheat) arabitol dehydrogenase Gene deletion: full unaffected pathogenicity}	{NA}	{AWK41762.1_; GH16 xyloglucan:xyloglucosyltransferase (EC 2.4.1.207); keratan-sulfate endo-1,4-beta-galactosidase (EC 3.2.1.103); endo-1,3-beta-glucanase (EC 3.2.1.39); endo-1,3(4)-beta-glucanase (EC 3.2.1.6); licheninase (EC 3.2.1.73); beta-agarase (EC 3.2.1.81); 魏-carrageenase (EC 3.2.1.83); xyloglucanase (EC 3.2.1.151); endo-beta-1,3-galactanase (EC 3.2.1.181); beta-porphyranase (EC 3.2.1.178)…	{PF01266:FAD dependent oxidoreductase PF10589:NADH-ubiquinone oxidoreductase-F iron-sulfur binding region PF00899:ThiF family PF07992:Pyridine nucleotide-disulphide oxidoreductase PF08240:Alcohol dehydrogenase GroES-like domain PF02737:3-hydroxyacyl-CoA dehydrogenase, NAD binding domain PF02254:TrkA-N domain PF00107:Zinc-binding dehydrogenase PF03721:UDP-glucose/GDP-mannose dehydrogenase family, …	0.171663	1.66129	0.313539	0.934009
	A09612	{Contig40:40804:41624:+}	{EQB50808.1; polysaccharide deacetylase [Colletotrichum gloeosporioides Cg-14]}	{cfj:CFIO01_12051}	{GO:0003824; NA GO:0005975; carbohydrate metabolic process; biological_process GO:0016810; hydrolase activity, acting on carbon-nitrogen (but not peptide) bonds; molecular_function}	{NA}	{NA}	{CCT66626.1_; CE4 acetyl xylan esterase (EC 3.1.1.72); chitin deacetylase (EC 3.5.1.41); chitooligosaccharide deacetylase (EC 3.5.1.-); peptidoglycan GlcNAc deacetylase (EC 3.5.1.-); peptidoglycan N-acetylmuramic acid deacetylase (EC 3.5.1.-). -}	{PF03065:Glycosyl hydrolase family 57 PF01522:Polysaccharide deacetylase}	5.95935	5.34237	3.48644	3.84312
	A09629	{Contig40:99672:103546:-}	{EQB50597.1; hypothetical protein CGLO_09951 [Colletotrichum gloeosporioides Cg-14]}	{cfj:CFIO01_05568; K01179 E3.2.1.4 endoglucanase 3.2.1.4 Metabolism; Carbohydrate metabolism; Starch and sucrose metabolism [PATH:ko00500] Metabolism; Global and overview maps; Metabolic pathways [PATH:ko01100]}	{GO:0005975; carbohydrate metabolic process; biological_process GO:0004553; hydrolase activity, hydrolyzing O-glycosyl compounds; molecular_function}	{NA}	{NA}	{AFG25592.1_; CBM1 Modules of approx. 40 residues found almost exclusively in fungi. The cellulose-binding function has been demonstrated in many cases, and appears to be mediated by three aromatic residues separated by about 10.4 angstrom and which form a flat surface. The only non-fungal occurence of CBM1 is in an algal non-hydrolytic polysaccharide-binding protein which is composed of four rep…	{PF00150:Cellulase (glycosyl hydrolase family 5)}	-0.0972327	1.36818	-0.953994	0.448554
	A09646	{Contig40:179440:180685:+}	{EQB50538.1; glycosyl hydrolase family 18 [Colletotrichum gloeosporioides Cg-14]}	{cfj:CFIO01_05619; K01183 E3.2.1.14 chitinase 3.2.1.14 Metabolism; Carbohydrate metabolism; Amino sugar and nucleotide sugar metabolism [PATH:ko00520] Metabolism; Global and overview maps; Metabolic pathways [PATH:ko01100]}	{GO:0005975; carbohydrate metabolic process; biological_process}	{PHI:144; O59928 CHT42 29875 Trichoderma virens Mycopathogen Rhizoctonia solani (no common name found) Chitinase Gene deletion; altered gene expression / gene regulation: overexpression reduced virulence}	{O59928_HYPVI; NULL AAC05829.1 430 Hypocrea virens 29875 SIMILARITY: Belongs to the glycosyl hydrolase 18 family. 10022948 Unknown {ID:PF00704; Description: Glyco_hydro_18} humans vertebrata infection Infection {ID:0043169; Method: IEA:InterPro; Description: F:cation binding} {ID:0004568; Method: IEA:InterPro; Description: F:chitinase activity} {ID:0006032; Method: IEA:InterPro; Description: P:ch…	{AAP01160.1_; GH18 chitinase (EC 3.2.1.14); lysozyme (EC 3.2.1.17); endo-beta-N-acetylglucosaminidase (EC 3.2.1.96); peptidoglycan hydrolase with endo-beta-N-acetylglucosaminidase specificity (EC 3.2.1.-); Nod factor hydrolase (EC 3.2.1.-); xylanase inhibitor; concanavalin B; narbonin Contains chitinases of classes III and V. Contains non-catalytic proteins such as xylanase inhibitor; concanavali…	{PF00704:Glycosyl hydrolases family 18}	4.63876	4.57581	3.48374	3.78286
	A09683	{Contig40:346179:347464:-}	{EQB51750.1; hypothetical protein CGLO_08683 [Colletotrichum gloeosporioides Cg-14]}	{cfj:CFIO01_11819}	{GO:0005576; NA GO:0005975; carbohydrate metabolic process; biological_process GO:0004553; hydrolase activity, hydrolyzing O-glycosyl compounds; molecular_function GO:0030248; cellulose binding; molecular_function}	{NA}	{NA}	{CEI59985.1_; CBM1 Modules of approx. 40 residues found almost exclusively in fungi. The cellulose-binding function has been demonstrated in many cases, and appears to be mediated by three aromatic residues separated by about 10.4 angstrom and which form a flat surface. The only non-fungal occurence of CBM1 is in an algal non-hydrolytic polysaccharide-binding protein which is composed of four rep…	{PF00734:Fungal cellulose binding domain}	--	--	--	-0.126869
	A09748	{Contig41:258415:263152:-}	{ELA28006.1; chitin binding protein [Colletotrichum gloeosporioides Nara gc5]}	{cfj:CFIO01_05422}	{NA}	{NA}	{NA}	{NA}	{NA}	4.63002	5.99508	9.19521	9.41484
	A09828	{Contig42:153546:154955:-}	{ELA24762.1; endo-1,4-beta-xylanase [Colletotrichum gloeosporioides Nara gc5]}	{cfj:CFIO01_05734; K01181 E3.2.1.8, xynA endo-1,4-beta-xylanase 3.2.1.8 }	{GO:0004553; hydrolase activity, hydrolyzing O-glycosyl compounds; molecular_function GO:0030248; cellulose binding; molecular_function GO:0005576; NA GO:0005975; carbohydrate metabolic process; biological_process}	{PHI:2208; G4MLU0 "endo-1 4-beta-xylanase [GH10 family]" 318829 Magnaporthe oryzae Rice blast Triticum (related: wheat) Endo-beta-1_4 xylanase Altered gene expression / gene regulation: silencing reduced virulence}	{O59937_FUSOX; XYL3 AAC06239.1 384 Fusarium oxysporum 59765 SIMILARITY: Belongs to the glycosyl hydrolase 10 (cellulase F) family. 10323234 Unknown {ID:PF00734; Description: CBM_1} {ID:PF00331; Description: CBM_1} Multiple genera in multiple families plants Blights, wilts, rots of various sorts Blight {ID:0005576; Method: IEA:InterPro; Description: C:extracellular region} {ID:0043169; Method: IEA…	{AHE13928.1_; CBM1 Modules of approx. 40 residues found almost exclusively in fungi. The cellulose-binding function has been demonstrated in many cases, and appears to be mediated by three aromatic residues separated by about 10.4 angstrom and which form a flat surface. The only non-fungal occurence of CBM1 is in an algal non-hydrolytic polysaccharide-binding protein which is composed of four rep…	{PF00331:Glycosyl hydrolase family 10 PF00734:Fungal cellulose binding domain}	4.70175	5.24507	6.03944	7.01983
	A09869	{Contig42:313298:314942:-}	{ELA24206.1; xylosidase glycosyl [Colletotrichum gloeosporioides Nara gc5]}	{cfj:CFIO01_04865}	{GO:0004553; hydrolase activity, hydrolyzing O-glycosyl compounds; molecular_function GO:0005975; carbohydrate metabolic process; biological_process}	{NA}	{NA}	{SCG45124.1_; CBM2 Modules of approx. 100 residues and which are found in a large number of bacterial enzymes. The cellulose-binding function has been demonstrated in many cases. Several of these modules have been shown to also bind chitin or xylan. -; SCG45124.1_; GH43_36 beta-xylosidase (EC 3.2.1.37); alpha-L-arabinofuranosidase (EC 3.2.1.55); arabinanase (EC 3.2.1.99); xylanase (EC 3.2.1.8); g…	{PF04616:Glycosyl hydrolases family 43}	--	--	--	-0.402693
	A09870	{Contig42:318313:319032:+}	{ELA24207.1; intracellular hyphae protein 1 [Colletotrichum gloeosporioides Nara gc5]}	{cfj:CFIO01_04866}	{NA}	{PHI:2404; G4N906 SLP 1 318829 Magnaporthe oryzae Rice blast Oryza sativa (related: rice) Effector protein Gene deletion: full; gene complementation effector (plant avirulence determinant)}	{B3VBK9_CLAFU; NULL ACF19427.1 228 Cladosporium fulvum 5499 Unknown Unknown Unknown {ID:PF01476; Description: LysM} Lycopersicon esculentum (Solanaceae) xyloid Leaf mold of tomato Leaf Mold {ID:0016998; Method: IEA:InterPro; Description: P:cell wall macromolecule catabolic process}}	{CCF70972.1_; CBM50 Modules of approx. 50 residues found attached to various enzymes from families GH18, GH19, GH23, GH24, GH25 and GH73, i.e. enzymes cleaving either chitin or peptidoglycan. Binding to chitopentaose demonstrated in the case of Pteris ryukyuensis chitinase A [Ohnuma T et al. (2008) J. Biol. Chem. 283:5178-87 (PMID: 18083709)]. CBM50 modules are also found in a multitude of other …	{NA}	2.52993	4.95693	5.91099	4.53206
	A09998	{Contig46:163562:171111:-}	{KZL66539.1; LysM domain-containing protein [Colletotrichum tofieldiae]}	{fox:FOXG_17687}	{NA}	{PHI:6831; G2WSX9 Vd4LysM 27337 Verticillium dahliae Vascular wilt Nicotiana benthamiana (no common name found) Effector protein Gene mutation effector (plant avirulence determinant)}	{NA}	{CCF37665.1_; CBM50 Modules of approx. 50 residues found attached to various enzymes from families GH18, GH19, GH23, GH24, GH25 and GH73, i.e. enzymes cleaving either chitin or peptidoglycan. Binding to chitopentaose demonstrated in the case of Pteris ryukyuensis chitinase A [Ohnuma T et al. (2008) J. Biol. Chem. 283:5178-87 (PMID: 18083709)]. CBM50 modules are also found in a multitude of other …	{NA}	--	--	--	--
	A09999	{Contig46:172113:175437:+}	{KZL66552.1; glycosyl family protein (class V chitinase) [Colletotrichum tofieldiae]}	{ztr:MYCGRDRAFT_20676}	{GO:0008061; chitin binding; molecular_function GO:0005975; carbohydrate metabolic process; biological_process}	{NA}	{NA}	{NA}	{PF00704:Glycosyl hydrolases family 18 PF00187:Chitin recognition protein}	--	--	--	--
	A10150	{Contig48:304453:305754:-}	{EQB58806.1; hypothetical protein CGLO_00883 [Colletotrichum gloeosporioides Cg-14]}	{cfj:CFIO01_05197; K19356 E1.14.99.54 lytic cellulose monooxygenase (C1-hydroxylating) 1.14.99.54 }	{GO:0030248; cellulose binding; molecular_function GO:0004553; hydrolase activity, hydrolyzing O-glycosyl compounds; molecular_function GO:0005975; carbohydrate metabolic process; biological_process GO:0005576; NA}	{PHI:1581; I1RPX8 GzOB021 5518 Fusarium graminearum Fusarium ear blight Triticum (related: wheat) transcription factor Gene deletion unaffected pathogenicity}	{NA}	{EAA29018.1_; AA9 AA9 (formerly GH61) proteins are copper-dependent lytic polysaccharide monooxygenases (LPMOs); cleavage of cellulose chains with oxidation of various carbons (C-1, C-4 and C-6) has been reported several times in the literature; -; EAA29018.1_; CBM1 Modules of approx. 40 residues found almost exclusively in fungi. The cellulose-binding function has been demonstrated in many cases…	{PF00734:Fungal cellulose binding domain}	-1.87913	-1.67103	-4.90159	-5.87899
	A10186	{Contig49:72287:73324:+}	{EQB52166.1; glycosyl hydrolase family 61 [Colletotrichum gloeosporioides Cg-14]}	{cfj:CFIO01_05451; K19356 E1.14.99.54 lytic cellulose monooxygenase (C1-hydroxylating) 1.14.99.54 }	{GO:0005975; carbohydrate metabolic process; biological_process GO:0005576; NA GO:0030248; cellulose binding; molecular_function GO:0004553; hydrolase activity, hydrolyzing O-glycosyl compounds; molecular_function}	{PHI:1581; I1RPX8 GzOB021 5518 Fusarium graminearum Fusarium ear blight Triticum (related: wheat) transcription factor Gene deletion unaffected pathogenicity}	{NA}	{CCT67584.1_; AA9 AA9 (formerly GH61) proteins are copper-dependent lytic polysaccharide monooxygenases (LPMOs); cleavage of cellulose chains with oxidation of various carbons (C-1, C-4 and C-6) has been reported several times in the literature; -; CCT67584.1_; CBM1 Modules of approx. 40 residues found almost exclusively in fungi. The cellulose-binding function has been demonstrated in many cases…	{PF00734:Fungal cellulose binding domain}	3.90661	1.89142	2.82419	3.90665
	A10390	{Contig4:1334747:1335435:+}	{EQB53270.1; CFEM domain-containing protein [Colletotrichum gloeosporioides Cg-14]}	{cfj:CFIO01_06879}	{GO:0016021; integral to membrane; cellular_component}	{NA}	{NA}	{AQY70764.1_; CBM50 Modules of approx. 50 residues found attached to various enzymes from families GH18, GH19, GH23, GH24, GH25 and GH73, i.e. enzymes cleaving either chitin or peptidoglycan. Binding to chitopentaose demonstrated in the case of Pteris ryukyuensis chitinase A [Ohnuma T et al. (2008) J. Biol. Chem. 283:5178-87 (PMID: 18083709)]. CBM50 modules are also found in a multitude of other …	{PF05808:Podoplanin}	2.59538	3.25622	3.55961	2.75998
	A10530	{Contig4:2024148:2025077:-}	{ELA35257.1; chitinase 3 [Colletotrichum gloeosporioides Nara gc5]}	{NA}	{GO:0005975; carbohydrate metabolic process; biological_process GO:0042651; thylakoid membrane; cellular_component GO:0009654; oxygen evolving complex; cellular_component GO:0009523; photosystem II; cellular_component GO:0015979; photosynthesis; biological_process}	{NA}	{NA}	{NA}	{PF04725:Photosystem II 10 kDa polypeptide PsbR PF00704:Glycosyl hydrolases family 18}	-2.08168	-0.39675	-3.54848	-4.12125
	A10547	{Contig4:2110579:2112715:-}	{EQB59400.1; polysaccharide deacetylase [Colletotrichum gloeosporioides Cg-14]}	{cfj:CFIO01_12520}	{GO:0003824; NA GO:0016810; hydrolase activity, acting on carbon-nitrogen (but not peptide) bonds; molecular_function GO:0005975; carbohydrate metabolic process; biological_process GO:0008061; chitin binding; molecular_function}	{NA}	{NA}	{CAQ16203.1_; CE4 acetyl xylan esterase (EC 3.1.1.72); chitin deacetylase (EC 3.5.1.41); chitooligosaccharide deacetylase (EC 3.5.1.-); peptidoglycan GlcNAc deacetylase (EC 3.5.1.-); peptidoglycan N-acetylmuramic acid deacetylase (EC 3.5.1.-). -}	{PF03065:Glycosyl hydrolase family 57 PF01522:Polysaccharide deacetylase PF00187:Chitin recognition protein}	6.52099	6.9553	8.5106	8.78357
	A10894	{Contig4:3625951:3629102:+}	{EQB47923.1; glycosyl hydrolase family 18 [Colletotrichum gloeosporioides Cg-14]}	{aalt:CC77DRAFT_995954; K01183 E3.2.1.14 chitinase 3.2.1.14 Metabolism; Carbohydrate metabolism; Amino sugar and nucleotide sugar metabolism [PATH:ko00520] Metabolism; Global and overview maps; Metabolic pathways [PATH:ko01100]}	{GO:0008061; chitin binding; molecular_function GO:0005975; carbohydrate metabolic process; biological_process}	{NA}	{NA}	{CEI39863.1_; CBM18 Modules of approx. 40 residues. The chitin-binding function has been demonstrated in many cases. These modules are found attached to a number of chitinase catalytic domains, but also in non-catalytic proteins either in isolation or as multiple repeats. -; CEI39863.1_; GH18 chitinase (EC 3.2.1.14); lysozyme (EC 3.2.1.17); endo-beta-N-acetylglucosaminidase (EC 3.2.1.96); peptido…	{PF00704:Glycosyl hydrolases family 18 PF00187:Chitin recognition protein}	--	--	--	--
	A11021	{Contig4:4042806:4044324:-}	{ELA25364.1; glucan -beta-glucosidase [Colletotrichum gloeosporioides Cg-14|Colletotrichum gloeosporioides Nara gc5]}	{cfj:CFIO01_08893}	{GO:0005975; carbohydrate metabolic process; biological_process GO:0004553; hydrolase activity, hydrolyzing O-glycosyl compounds; molecular_function}	{PHI:6228; E3QNW8 KRE6 31870 Colletotrichum graminicola Stalk rot and leaf blight of maize Zea mays (related: maize) "beta-1 6-glucan synthesis" Altered gene expression / gene regulation: silencing reduced virulence}	{NA}	{ANH56434.1_; GH16 xyloglucan:xyloglucosyltransferase (EC 2.4.1.207); keratan-sulfate endo-1,4-beta-galactosidase (EC 3.2.1.103); endo-1,3-beta-glucanase (EC 3.2.1.39); endo-1,3(4)-beta-glucanase (EC 3.2.1.6); licheninase (EC 3.2.1.73); beta-agarase (EC 3.2.1.81); 魏-carrageenase (EC 3.2.1.83); xyloglucanase (EC 3.2.1.151); endo-beta-1,3-galactanase (EC 3.2.1.181); beta-porphyranase (EC 3.2.1.178)…	{PF00722:Glycosyl hydrolases family 16}	-3.3118	-3.91111	-4.83994	-4.66262
	A11036	{Contig4:4122161:4123730:+}	{EQB47385.1; glycosyl hydrolase family 16 [Colletotrichum gloeosporioides Cg-14]}	{cfj:CFIO01_09361}	{GO:0004553; hydrolase activity, hydrolyzing O-glycosyl compounds; molecular_function GO:0005975; carbohydrate metabolic process; biological_process}	{NA}	{NA}	{AEO61227.1_; GH16 xyloglucan:xyloglucosyltransferase (EC 2.4.1.207); keratan-sulfate endo-1,4-beta-galactosidase (EC 3.2.1.103); endo-1,3-beta-glucanase (EC 3.2.1.39); endo-1,3(4)-beta-glucanase (EC 3.2.1.6); licheninase (EC 3.2.1.73); beta-agarase (EC 3.2.1.81); 魏-carrageenase (EC 3.2.1.83); xyloglucanase (EC 3.2.1.151); endo-beta-1,3-galactanase (EC 3.2.1.181); beta-porphyranase (EC 3.2.1.178)…	{PF00722:Glycosyl hydrolases family 16}	1.72001	1.37181	1.10497	1.48179
	A11227	{Contig52:247226:251210:-}	{KXH42796.1; hypothetical protein CSAL01_12422 [Colletotrichum salicis]}	{bze:COCCADRAFT_36084; K01183 E3.2.1.14 chitinase 3.2.1.14 Metabolism; Carbohydrate metabolism; Amino sugar and nucleotide sugar metabolism [PATH:ko00520] Metabolism; Global and overview maps; Metabolic pathways [PATH:ko01100]}	{GO:0008061; chitin binding; molecular_function GO:0005975; carbohydrate metabolic process; biological_process}	{NA}	{NA}	{AEO62990.1_; CBM18 Modules of approx. 40 residues. The chitin-binding function has been demonstrated in many cases. These modules are found attached to a number of chitinase catalytic domains, but also in non-catalytic proteins either in isolation or as multiple repeats. -; AEO62990.1_; GH18 chitinase (EC 3.2.1.14); lysozyme (EC 3.2.1.17); endo-beta-N-acetylglucosaminidase (EC 3.2.1.96); peptido…	{PF00187:Chitin recognition protein PF00704:Glycosyl hydrolases family 18}	1.82744	--	--	-0.632147
	A11251	{Contig53:138748:140724:+}	{EQB53493.1; GMC oxidoreductase [Colletotrichum gloeosporioides Cg-14]}	{bsc:COCSADRAFT_194660}	{GO:0006813; potassium ion transport; biological_process GO:0016614; oxidoreductase activity, acting on CH-OH group of donors; molecular_function GO:0016491; oxidoreductase activity; molecular_function GO:0050660; flavin adenine dinucleotide binding; molecular_function GO:0055114; oxidation-reduction process; biological_process GO:0003677; DNA binding; molecular_function}	{NA}	{NA}	{EGX43942.1_; AA3_2 cellobiose dehydrogenase (EC 1.1.99.18); glucose 1-oxidase (EC 1.1.3.4); aryl alcohol oxidase (EC 1.1.3.7); alcohol oxidase(EC 1.1.3.13); pyranose oxidase (EC 1.1.3.10) -; EGX43942.1_; CBM1 Modules of approx. 40 residues found almost exclusively in fungi. The cellulose-binding function has been demonstrated in many cases, and appears to be mediated by three aromatic residues s…	{PF07992:Pyridine nucleotide-disulphide oxidoreductase PF00633:Helix-hairpin-helix motif PF00732:GMC oxidoreductase PF05199:GMC oxidoreductase PF02254:TrkA-N domain PF01266:FAD dependent oxidoreductase}	--	--	-0.888181	0.904023
	A11358	{Contig55:209124:209982:-}	{ELA30409.1; glycoside hydrolase family 16 protein [Colletotrichum gloeosporioides Nara gc5]}	{cfj:CFIO01_04867}	{GO:0005975; carbohydrate metabolic process; biological_process GO:0004553; hydrolase activity, hydrolyzing O-glycosyl compounds; molecular_function}	{NA}	{NA}	{CEI62369.1_; GH16 xyloglucan:xyloglucosyltransferase (EC 2.4.1.207); keratan-sulfate endo-1,4-beta-galactosidase (EC 3.2.1.103); endo-1,3-beta-glucanase (EC 3.2.1.39); endo-1,3(4)-beta-glucanase (EC 3.2.1.6); licheninase (EC 3.2.1.73); beta-agarase (EC 3.2.1.81); 魏-carrageenase (EC 3.2.1.83); xyloglucanase (EC 3.2.1.151); endo-beta-1,3-galactanase (EC 3.2.1.181); beta-porphyranase (EC 3.2.1.178)…	{PF00722:Glycosyl hydrolases family 16}	--	--	--	-0.331801
	A11361	{Contig55:216511:217818:-}	{ELA30413.1; xylosidase glycosyl hydrolase [Colletotrichum gloeosporioides Nara gc5]}	{cfj:CFIO01_03268}	{GO:0005975; carbohydrate metabolic process; biological_process GO:0004553; hydrolase activity, hydrolyzing O-glycosyl compounds; molecular_function}	{NA}	{NA}	{SCG45124.1_; CBM2 Modules of approx. 100 residues and which are found in a large number of bacterial enzymes. The cellulose-binding function has been demonstrated in many cases. Several of these modules have been shown to also bind chitin or xylan. -; SCG45124.1_; GH43_36 beta-xylosidase (EC 3.2.1.37); alpha-L-arabinofuranosidase (EC 3.2.1.55); arabinanase (EC 3.2.1.99); xylanase (EC 3.2.1.8); g…	{PF04616:Glycosyl hydrolases family 43}	--	--	--	--
	A11403	{Contig57:51702:52874:-}	{EQB55564.1; hypothetical protein CGLO_04493 [Colletotrichum gloeosporioides Cg-14]}	{cfj:CFIO01_07099}	{GO:0030248; cellulose binding; molecular_function GO:0004553; hydrolase activity, hydrolyzing O-glycosyl compounds; molecular_function GO:0005975; carbohydrate metabolic process; biological_process GO:0005576; NA}	{NA}	{NA}	{CCT68145.1_; CBM1 Modules of approx. 40 residues found almost exclusively in fungi. The cellulose-binding function has been demonstrated in many cases, and appears to be mediated by three aromatic residues separated by about 10.4 angstrom and which form a flat surface. The only non-fungal occurence of CBM1 is in an algal non-hydrolytic polysaccharide-binding protein which is composed of four rep…	{PF00734:Fungal cellulose binding domain}	--	2.76627	2.82181	2.61947
	A11441	{Contig58:7027:7566:-}	{ELA28541.1; LysM domain-containing protein [Colletotrichum gloeosporioides Cg-14|Colletotrichum gloeosporioides Nara gc5]}	{cfj:CFIO01_09570}	{NA}	{PHI:2404; G4N906 SLP 1 318829 Magnaporthe oryzae Rice blast Oryza sativa (related: rice) Effector protein Gene deletion: full; gene complementation effector (plant avirulence determinant)}	{B3VBK9_CLAFU; NULL ACF19427.1 228 Cladosporium fulvum 5499 Unknown Unknown Unknown {ID:PF01476; Description: LysM} Lycopersicon esculentum (Solanaceae) xyloid Leaf mold of tomato Leaf Mold {ID:0016998; Method: IEA:InterPro; Description: P:cell wall macromolecule catabolic process}}	{CCF70973.1_; CBM50 Modules of approx. 50 residues found attached to various enzymes from families GH18, GH19, GH23, GH24, GH25 and GH73, i.e. enzymes cleaving either chitin or peptidoglycan. Binding to chitopentaose demonstrated in the case of Pteris ryukyuensis chitinase A [Ohnuma T et al. (2008) J. Biol. Chem. 283:5178-87 (PMID: 18083709)]. CBM50 modules are also found in a multitude of other …	{NA}	3.47124	7.06446	6.94338	4.05953
	A11521	{Contig59:107338:108687:+}	{ELA32327.1; dockerin type 1 [Colletotrichum gloeosporioides Nara gc5]}	{aor:AO090011000035}	{NA}	{NA}	{NA}	{EGX51171.1_; CBM1 Modules of approx. 40 residues found almost exclusively in fungi. The cellulose-binding function has been demonstrated in many cases, and appears to be mediated by three aromatic residues separated by about 10.4 angstrom and which form a flat surface. The only non-fungal occurence of CBM1 is in an algal non-hydrolytic polysaccharide-binding protein which is composed of four rep…	{NA}	--	--	--	--
	A11541	{Contig59:152369:153519:-}	{EQB48629.1; hypothetical protein CGLO_12129 [Colletotrichum gloeosporioides Cg-14]}	{pfy:PFICI_04953}	{GO:0016787; hydrolase activity; molecular_function GO:0006508; proteolysis; biological_process GO:0008152; NA GO:0008236; serine-type peptidase activity; molecular_function}	{NA}	{NA}	{ADL47349.1_; CBM2 Modules of approx. 100 residues and which are found in a large number of bacterial enzymes. The cellulose-binding function has been demonstrated in many cases. Several of these modules have been shown to also bind chitin or xylan. -}	{PF07859:alpha/beta hydrolase fold PF00326:Prolyl oligopeptidase family}	--	--	--	--
	A11572	{Contig5:585681:586745:-}	{EQB51413.1; parallel beta-helix repeat protein [Colletotrichum gloeosporioides Cg-14]}	{cfj:CFIO01_01884}	{NA}	{PHI:3213; G4N8Y3 MoCDIP1 318829 Magnaporthe oryzae Rice blast Nicotiana benthamiana (no common name found) Effector (plant avirulence determinant) Functional test in host: transient expression effector (plant avirulence determinant)}	{NA}	{EGX53608.1_; CBM1 Modules of approx. 40 residues found almost exclusively in fungi. The cellulose-binding function has been demonstrated in many cases, and appears to be mediated by three aromatic residues separated by about 10.4 angstrom and which form a flat surface. The only non-fungal occurence of CBM1 is in an algal non-hydrolytic polysaccharide-binding protein which is composed of four rep…	{NA}	1.19935	3.3708	2.30582	1.64952
	A11649	{Contig5:860741:861526:+}	{ELA23864.1; glucuronan lyase a [Colletotrichum gloeosporioides Nara gc5]}	{cfj:CFIO01_07997}	{GO:0004568; chitinase activity; molecular_function GO:0006032; chitin catabolic process; biological_process}	{NA}	{NA}	{BAG80639.1_; PL20 endo-beta-1,4-glucuronan lyase (EC 4.2.2.14) -}	{PF08329:Chitinase A, N-terminal domain}	--	--	--	-1.6704
	A11878	{Contig5:275984:276888:+}	{EQB49683.1; glycosyl hydrolase family 16 [Colletotrichum gloeosporioides Cg-14]}	{cfj:CFIO01_08709}	{GO:0004553; hydrolase activity, hydrolyzing O-glycosyl compounds; molecular_function GO:0005975; carbohydrate metabolic process; biological_process}	{NA}	{NA}	{XP_003720374.1_; GH16 xyloglucan:xyloglucosyltransferase (EC 2.4.1.207); keratan-sulfate endo-1,4-beta-galactosidase (EC 3.2.1.103); endo-1,3-beta-glucanase (EC 3.2.1.39); endo-1,3(4)-beta-glucanase (EC 3.2.1.6); licheninase (EC 3.2.1.73); beta-agarase (EC 3.2.1.81); 魏-carrageenase (EC 3.2.1.83); xyloglucanase (EC 3.2.1.151); endo-beta-1,3-galactanase (EC 3.2.1.181); beta-porphyranase (EC 3.2.1.…	{PF00722:Glycosyl hydrolases family 16}	--	--	--	--
	A12060	{Contig5:2380446:2381604:-}	{ELA37947.1; endo-1,3-1,4-b-glucanase [Colletotrichum gloeosporioides Nara gc5]}	{cfj:CFIO01_12196}	{GO:0005975; carbohydrate metabolic process; biological_process GO:0004553; hydrolase activity, hydrolyzing O-glycosyl compounds; molecular_function}	{NA}	{NA}	{XP_368870.1_; GH16 xyloglucan:xyloglucosyltransferase (EC 2.4.1.207); keratan-sulfate endo-1,4-beta-galactosidase (EC 3.2.1.103); endo-1,3-beta-glucanase (EC 3.2.1.39); endo-1,3(4)-beta-glucanase (EC 3.2.1.6); licheninase (EC 3.2.1.73); beta-agarase (EC 3.2.1.81); 魏-carrageenase (EC 3.2.1.83); xyloglucanase (EC 3.2.1.151); endo-beta-1,3-galactanase (EC 3.2.1.181); beta-porphyranase (EC 3.2.1.178…	{PF00722:Glycosyl hydrolases family 16}	-0.13756	-0.970897	-2.6537	-3.49997
	A12497	{Contig6:963693:964490:-}	{ELA34272.1; class V chitinase, putative [Colletotrichum gloeosporioides Nara gc5]}	{NA}	{NA}	{NA}	{NA}	{NA}	{NA}	--	--	--	-0.786031
	A12510	{Contig6:1013283:1014476:-}	{EQB59019.1; hypothetical protein CGLO_00654 [Colletotrichum gloeosporioides Cg-14]}	{cfj:CFIO01_05140}	{GO:0004553; hydrolase activity, hydrolyzing O-glycosyl compounds; molecular_function GO:0005975; carbohydrate metabolic process; biological_process}	{NA}	{NA}	{AAS45248.1_; GH16 xyloglucan:xyloglucosyltransferase (EC 2.4.1.207); keratan-sulfate endo-1,4-beta-galactosidase (EC 3.2.1.103); endo-1,3-beta-glucanase (EC 3.2.1.39); endo-1,3(4)-beta-glucanase (EC 3.2.1.6); licheninase (EC 3.2.1.73); beta-agarase (EC 3.2.1.81); 魏-carrageenase (EC 3.2.1.83); xyloglucanase (EC 3.2.1.151); endo-beta-1,3-galactanase (EC 3.2.1.181); beta-porphyranase (EC 3.2.1.178)…	{PF00722:Glycosyl hydrolases family 16}	1.99062	1.63002	3.92297	4.51995
	A12571	{Contig6:1329187:1330210:+}	{EQB45245.1; hypothetical protein CGLO_15912 [Colletotrichum gloeosporioides Cg-14]}	{cfj:CFIO01_10036; K19356 E1.14.99.54 lytic cellulose monooxygenase (C1-hydroxylating) 1.14.99.54 }	{NA}	{PHI:3378; G9JLA8 Plegl1 285811 Pseudopyrenochaeta lycopersici Corky root rot of tomato Solanum lycopersicum (related: tomato) lytic polysaccharide monooxygenase Gene deletion: full unaffected pathogenicity}	{NA}	{CBX91667.1_; AA9 AA9 (formerly GH61) proteins are copper-dependent lytic polysaccharide monooxygenases (LPMOs); cleavage of cellulose chains with oxidation of various carbons (C-1, C-4 and C-6) has been reported several times in the literature; -; CBX91667.1_; CBM1 Modules of approx. 40 residues found almost exclusively in fungi. The cellulose-binding function has been demonstrated in many cases…	{NA}	5.47237	6.79726	10.0526	10.4368
	A12572	{Contig6:1330882:1331982:-}	{EQB45246.1; endo-1,3-beta-glucanase [Colletotrichum gloeosporioides Cg-14]}	{cfj:CFIO01_10037}	{GO:0005975; carbohydrate metabolic process; biological_process GO:0004553; hydrolase activity, hydrolyzing O-glycosyl compounds; molecular_function}	{NA}	{NA}	{XP_366256.1_; GH16 xyloglucan:xyloglucosyltransferase (EC 2.4.1.207); keratan-sulfate endo-1,4-beta-galactosidase (EC 3.2.1.103); endo-1,3-beta-glucanase (EC 3.2.1.39); endo-1,3(4)-beta-glucanase (EC 3.2.1.6); licheninase (EC 3.2.1.73); beta-agarase (EC 3.2.1.81); 魏-carrageenase (EC 3.2.1.83); xyloglucanase (EC 3.2.1.151); endo-beta-1,3-galactanase (EC 3.2.1.181); beta-porphyranase (EC 3.2.1.178…	{PF00722:Glycosyl hydrolases family 16}	--	--	-0.586536	-2.58688
	A12745	{Contig6:2205485:2210294:-}	{ELA31004.1; cellobiose dehydrogenase [Colletotrichum gloeosporioides Nara gc5]}	{npa:UCRNP2_206; K19069 CDH cellobiose dehydrogenase (acceptor) 1.1.99.18 }	{GO:0016614; oxidoreductase activity, acting on CH-OH group of donors; molecular_function GO:0016491; oxidoreductase activity; molecular_function GO:0050660; flavin adenine dinucleotide binding; molecular_function GO:0008677; 2-dehydropantoate 2-reductase activity; molecular_function GO:0004616; phosphogluconate dehydrogenase (decarboxylating) activity; molecular_function GO:0071949; FAD binding;…	{NA}	{NA}	{ADT70774.1_; AA3_1 cellobiose dehydrogenase (EC 1.1.99.18); glucose 1-oxidase (EC 1.1.3.4); aryl alcohol oxidase (EC 1.1.3.7); alcohol oxidase(EC 1.1.3.13); pyranose oxidase (EC 1.1.3.10) -; ADT70774.1_; AA8 Iron reductase domain -; ADT70774.1_; CBM1 Modules of approx. 40 residues found almost exclusively in fungi. The cellulose-binding function has been demonstrated in many cases, and appears t…	{PF00732:GMC oxidoreductase PF00070:Pyridine nucleotide-disulphide oxidoreductase PF01266:FAD dependent oxidoreductase PF07992:Pyridine nucleotide-disulphide oxidoreductase PF05199:GMC oxidoreductase PF02558:Ketopantoate reductase PanE/ApbA PF01494:FAD binding domain PF12831:FAD dependent oxidoreductase PF03446:NAD binding domain of 6-phosphogluconate dehydrogenase}	--	--	--	--
	A12769	{Contig6:2383657:2386787:+}	{CZT39884.1; uncharacterized protein RSE6_00043 [Rhynchosporium secalis]}	{bze:COCCADRAFT_36084; K01183 E3.2.1.14 chitinase 3.2.1.14 Metabolism; Carbohydrate metabolism; Amino sugar and nucleotide sugar metabolism [PATH:ko00520] Metabolism; Global and overview maps; Metabolic pathways [PATH:ko01100]}	{GO:0005975; carbohydrate metabolic process; biological_process}	{NA}	{NA}	{NA}	{PF00704:Glycosyl hydrolases family 18}	--	--	--	-1.8619
	A12785	{Contig6:2564610:2565930:-}	{EQB45406.1; hypothetical protein CGLO_15723 [Colletotrichum gloeosporioides Cg-14]}	{cfj:CFIO01_02537}	{GO:0016788; hydrolase activity, acting on ester bonds; molecular_function GO:0030248; cellulose binding; molecular_function GO:0004553; hydrolase activity, hydrolyzing O-glycosyl compounds; molecular_function GO:0005975; carbohydrate metabolic process; biological_process GO:0005576; NA}	{NA}	{NA}	{AEO68387.1_; CBM1 Modules of approx. 40 residues found almost exclusively in fungi. The cellulose-binding function has been demonstrated in many cases, and appears to be mediated by three aromatic residues separated by about 10.4 angstrom and which form a flat surface. The only non-fungal occurence of CBM1 is in an algal non-hydrolytic polysaccharide-binding protein which is composed of four rep…	{PF00734:Fungal cellulose binding domain PF00657:GDSL-like Lipase/Acylhydrolase}	4.21086	2.39289	5.76283	6.81095
	A13048	{Contig7:167982:169022:+}	{ELA32496.1; fungal cellulose binding domain protein [Colletotrichum gloeosporioides Nara gc5]}	{cfj:CFIO01_01068}	{NA}	{PHI:3216; G4MVX4 MoCDIP4 318829 Magnaporthe oryzae Rice blast Nicotiana benthamiana (no common name found) Effector (plant avirulence determinant) Functional test in host: transient expression effector (plant avirulence determinant)}	{NA}	{BAE65561.1_; AA9 AA9 (formerly GH61) proteins are copper-dependent lytic polysaccharide monooxygenases (LPMOs); cleavage of cellulose chains with oxidation of various carbons (C-1, C-4 and C-6) has been reported several times in the literature; -; BAE65561.1_; CBM1 Modules of approx. 40 residues found almost exclusively in fungi. The cellulose-binding function has been demonstrated in many cases…	{NA}	--	--	-0.907323	-2.205
	A13103	{Contig7:400284:401705:+}	{EQB52923.1; hypothetical protein CGLO_07413 [Colletotrichum gloeosporioides Cg-14]}	{cfj:CFIO01_10811}	{NA}	{NA}	{NA}	{CEI64310.1_; AA11 AA11 proteins are copper-dependent lytic polysaccharide monooxygenases (LPMOs); cleavage of chitin chains with oxidation of C-1 has been demonstrated for a AA11 LPMO from Aspergillus oryzae; -}	{NA}	-0.236921	1.43735	1.55405	3.09841
	A13350	{Contig7:1703161:1708437:-}	{EQB52797.1; glycosyl hydrolase family 18 [Colletotrichum gloeosporioides Cg-14]}	{cmt:CCM_00318; K01183 E3.2.1.14 chitinase 3.2.1.14 Metabolism; Carbohydrate metabolism; Amino sugar and nucleotide sugar metabolism [PATH:ko00520] Metabolism; Global and overview maps; Metabolic pathways [PATH:ko01100]}	{GO:0005576; NA GO:0033925; mannosyl-glycoprotein endo-beta-N-acetylglucosaminidase activity; molecular_function GO:0005737; cytoplasm; cellular_component GO:0005975; carbohydrate metabolic process; biological_process}	{NA}	{NA}	{ATY65637.1_; CBM18 Modules of approx. 40 residues. The chitin-binding function has been demonstrated in many cases. These modules are found attached to a number of chitinase catalytic domains, but also in non-catalytic proteins either in isolation or as multiple repeats. -; ATY65637.1_; GH18 chitinase (EC 3.2.1.14); lysozyme (EC 3.2.1.17); endo-beta-N-acetylglucosaminidase (EC 3.2.1.96); peptido…	{PF06766:Fungal hydrophobin PF03644:Glycosyl hydrolase family 85 PF00704:Glycosyl hydrolases family 18}	1.34882	--	4.8581	3.58144
	A13351	{Contig7:1709619:1711835:+}	{ELA37740.1; LysM domain-containing protein [Colletotrichum gloeosporioides Nara gc5]}	{cmt:CCM_00317}	{NA}	{NA}	{NA}	{ATY65640.1_; CBM50 Modules of approx. 50 residues found attached to various enzymes from families GH18, GH19, GH23, GH24, GH25 and GH73, i.e. enzymes cleaving either chitin or peptidoglycan. Binding to chitopentaose demonstrated in the case of Pteris ryukyuensis chitinase A [Ohnuma T et al. (2008) J. Biol. Chem. 283:5178-87 (PMID: 18083709)]. CBM50 modules are also found in a multitude of other …	{NA}	--	--	4.49764	3.59311
	A13712	{Contig8:240346:240861:+}	{ELA31900.1; LysM domain-containing protein [Colletotrichum gloeosporioides Nara gc5]}	{cfj:CFIO01_06665}	{NA}	{PHI:7377; J5JHE8 Blys4 176275 Beauveria bassiana White muscardine disease Galleria mellonella (related: greater wax moth) Lysin motif (LysM) containing protein Gene deletion: full; heterologous complementation unaffected pathogenicity}	{NA}	{CEI66116.1_; CBM50 Modules of approx. 50 residues found attached to various enzymes from families GH18, GH19, GH23, GH24, GH25 and GH73, i.e. enzymes cleaving either chitin or peptidoglycan. Binding to chitopentaose demonstrated in the case of Pteris ryukyuensis chitinase A [Ohnuma T et al. (2008) J. Biol. Chem. 283:5178-87 (PMID: 18083709)]. CBM50 modules are also found in a multitude of other …	{NA}	1.12364	2.62929	0.144351	0.430864
	A13822	{Contig8:1590169:1591978:+}	{ELA28913.1; class III aminotransferase, putative [Colletotrichum gloeosporioides Nara gc5]}	{cfj:CFIO01_10296; K01183 E3.2.1.14 chitinase 3.2.1.14 Metabolism; Carbohydrate metabolism; Amino sugar and nucleotide sugar metabolism [PATH:ko00520] Metabolism; Global and overview maps; Metabolic pathways [PATH:ko01100]}	{GO:0008061; chitin binding; molecular_function GO:0005975; carbohydrate metabolic process; biological_process}	{NA}	{NA}	{BAI44120.1_; CBM18 Modules of approx. 40 residues. The chitin-binding function has been demonstrated in many cases. These modules are found attached to a number of chitinase catalytic domains, but also in non-catalytic proteins either in isolation or as multiple repeats. -; BAI44120.1_; GH18 chitinase (EC 3.2.1.14); lysozyme (EC 3.2.1.17); endo-beta-N-acetylglucosaminidase (EC 3.2.1.96); peptido…	{PF00187:Chitin recognition protein PF00704:Glycosyl hydrolases family 18}	--	1.44771	0.182547	0.737286
	A13838	{Contig8:1692170:1693362:-}	{ELA33499.1; class V chitinase, putative [Colletotrichum gloeosporioides Nara gc5]}	{cfj:CFIO01_09953; K01183 E3.2.1.14 chitinase 3.2.1.14 Metabolism; Carbohydrate metabolism; Amino sugar and nucleotide sugar metabolism [PATH:ko00520] Metabolism; Global and overview maps; Metabolic pathways [PATH:ko01100]}	{GO:0005975; carbohydrate metabolic process; biological_process}	{NA}	{NA}	{CEF73001.1_; GH18 chitinase (EC 3.2.1.14); lysozyme (EC 3.2.1.17); endo-beta-N-acetylglucosaminidase (EC 3.2.1.96); peptidoglycan hydrolase with endo-beta-N-acetylglucosaminidase specificity (EC 3.2.1.-); Nod factor hydrolase (EC 3.2.1.-); xylanase inhibitor; concanavalin B; narbonin Contains chitinases of classes III and V. Contains non-catalytic proteins such as xylanase inhibitor; concanavali…	{PF00704:Glycosyl hydrolases family 18}	4.51921	--	1.30802	2.39905
	A14069	{Contig8:395133:396630:-}	{ELA24823.1; endo-1,4-beta-mannosidase [Colletotrichum gloeosporioides Nara gc5]}	{cfj:CFIO01_06666; K19355 MAN mannan endo-1,4-beta-mannosidase 3.2.1.78 Metabolism; Carbohydrate metabolism; Fructose and mannose metabolism [PATH:ko00051]}	{GO:0030248; cellulose binding; molecular_function GO:0004553; hydrolase activity, hydrolyzing O-glycosyl compounds; molecular_function GO:0005975; carbohydrate metabolic process; biological_process GO:0005576; NA GO:0009341; beta-galactosidase complex; cellular_component GO:0004565; beta-galactosidase activity; molecular_function}	{NA}	{NA}	{AGW24296.1_; CBM1 Modules of approx. 40 residues found almost exclusively in fungi. The cellulose-binding function has been demonstrated in many cases, and appears to be mediated by three aromatic residues separated by about 10.4 angstrom and which form a flat surface. The only non-fungal occurence of CBM1 is in an algal non-hydrolytic polysaccharide-binding protein which is composed of four rep…	{PF02836:Glycosyl hydrolases family 2, TIM barrel domain PF02449:Beta-galactosidase PF00150:Cellulase (glycosyl hydrolase family 5) PF00734:Fungal cellulose binding domain}	--	2.54195	4.01627	6.63296
	A14329	{Contig9:519134:520709:+}	{EQB53460.1; hypothetical protein CGLO_06814 [Colletotrichum gloeosporioides Cg-14]}	{cfj:CFIO01_11106; K01183 E3.2.1.14 chitinase 3.2.1.14 Metabolism; Carbohydrate metabolism; Amino sugar and nucleotide sugar metabolism [PATH:ko00520] Metabolism; Global and overview maps; Metabolic pathways [PATH:ko01100]}	{GO:0005975; carbohydrate metabolic process; biological_process}	{PHI:144; O59928 CHT42 29875 Trichoderma virens Mycopathogen Rhizoctonia solani (no common name found) Chitinase Gene deletion; altered gene expression / gene regulation: overexpression reduced virulence}	{O59928_HYPVI; NULL AAC05829.1 430 Hypocrea virens 29875 SIMILARITY: Belongs to the glycosyl hydrolase 18 family. 10022948 Unknown {ID:PF00704; Description: Glyco_hydro_18} humans vertebrata infection Infection {ID:0043169; Method: IEA:InterPro; Description: F:cation binding} {ID:0004568; Method: IEA:InterPro; Description: F:chitinase activity} {ID:0006032; Method: IEA:InterPro; Description: P:ch…	{AEO70479.1_; GH18 chitinase (EC 3.2.1.14); lysozyme (EC 3.2.1.17); endo-beta-N-acetylglucosaminidase (EC 3.2.1.96); peptidoglycan hydrolase with endo-beta-N-acetylglucosaminidase specificity (EC 3.2.1.-); Nod factor hydrolase (EC 3.2.1.-); xylanase inhibitor; concanavalin B; narbonin Contains chitinases of classes III and V. Contains non-catalytic proteins such as xylanase inhibitor; concanavali…	{PF00704:Glycosyl hydrolases family 18}	--	--	--	0.682963
	A14545	{Contig9:1333273:1334280:-}	{EQB45437.1; tat pathway signal sequence [Colletotrichum gloeosporioides Cg-14]}	{cfj:CFIO01_08620}	{GO:0004553; hydrolase activity, hydrolyzing O-glycosyl compounds; molecular_function GO:0005975; carbohydrate metabolic process; biological_process}	{PHI:6265; C0NFK7 Eng1 5037 Histoplasma capsulatum Histoplasmosis Mus musculus (related: house mouse) "Secreted -(1 3)-glucanase" Altered gene expression / gene regulation: silencing reduced virulence}	{NA}	{CAR53271.1_; GH16 xyloglucan:xyloglucosyltransferase (EC 2.4.1.207); keratan-sulfate endo-1,4-beta-galactosidase (EC 3.2.1.103); endo-1,3-beta-glucanase (EC 3.2.1.39); endo-1,3(4)-beta-glucanase (EC 3.2.1.6); licheninase (EC 3.2.1.73); beta-agarase (EC 3.2.1.81); 魏-carrageenase (EC 3.2.1.83); xyloglucanase (EC 3.2.1.151); endo-beta-1,3-galactanase (EC 3.2.1.181); beta-porphyranase (EC 3.2.1.178)…	{PF00722:Glycosyl hydrolases family 16}	3.6745	1.27858	0.857915	1.99896
	A14567	{Contig9:1456981:1458140:-}	{EQB45651.1; glycosyl hydrolase family 16 [Colletotrichum gloeosporioides Cg-14]}	{cfj:CFIO01_12022}	{GO:0004553; hydrolase activity, hydrolyzing O-glycosyl compounds; molecular_function GO:0005975; carbohydrate metabolic process; biological_process}	{NA}	{NA}	{CCT66007.1_; GH16 xyloglucan:xyloglucosyltransferase (EC 2.4.1.207); keratan-sulfate endo-1,4-beta-galactosidase (EC 3.2.1.103); endo-1,3-beta-glucanase (EC 3.2.1.39); endo-1,3(4)-beta-glucanase (EC 3.2.1.6); licheninase (EC 3.2.1.73); beta-agarase (EC 3.2.1.81); 魏-carrageenase (EC 3.2.1.83); xyloglucanase (EC 3.2.1.151); endo-beta-1,3-galactanase (EC 3.2.1.181); beta-porphyranase (EC 3.2.1.178)…	{PF00722:Glycosyl hydrolases family 16}	2.97189	4.92288	3.80666	4.26993
	A14659	{Contig9:1847663:1848277:+}	{ELA37169.1; chitin binding protein [Colletotrichum gloeosporioides Nara gc5]}	{cfj:CFIO01_05714}	{NA}	{NA}	{NA}	{NA}	{NA}	7.95361	7.85363	3.79028	1.26117
Ligninase	A00927	{Contig12:1096631:1097528:-}	{ELA25905.1; ligninase lg6 precursor [Colletotrichum gloeosporioides Nara gc5]}	{mgr:MGG_10877}	{GO:0004601; peroxidase activity; molecular_function GO:0020037; heme binding; molecular_function GO:0006979; response to oxidative stress; biological_process GO:0055114; oxidation-reduction process; biological_process}	{NA}	{NA}	{XP_003719370.1_; AA2 manganese peroxidase (EC 1.11.1.13); versatile peroxidase (EC 1.11.1.16); lignin peroxidase (EC 1.11.1.14); peroxidase (EC 1.11.1.-) -}	{PF00141:Peroxidase}	3.78604	3.97403	-0.907323	-1.2691
	A06298	{Contig28:388366:389693:+}	{ELA30823.1; ligninase h2 precursor [Colletotrichum gloeosporioides Nara gc5]}	{cfj:CFIO01_02154}	{GO:0004601; peroxidase activity; molecular_function GO:0055114; oxidation-reduction process; biological_process GO:0006979; response to oxidative stress; biological_process GO:0020037; heme binding; molecular_function}	{NA}	{NA}	{CCF45286.1_; AA2 manganese peroxidase (EC 1.11.1.13); versatile peroxidase (EC 1.11.1.16); lignin peroxidase (EC 1.11.1.14); peroxidase (EC 1.11.1.-) -}	{PF00141:Peroxidase}	6.01879	5.38484	2.76586	2.61549
	A07492	{Contig2:3267258:3268379:+}	{ELA32717.1; ligninase h2 precursor [Colletotrichum gloeosporioides Nara gc5]}	{cfj:CFIO01_04129}	{GO:0006979; response to oxidative stress; biological_process GO:0020037; heme binding; molecular_function GO:0055114; oxidation-reduction process; biological_process GO:0004601; peroxidase activity; molecular_function}	{NA}	{NA}	{CCF45286.1_; AA2 manganese peroxidase (EC 1.11.1.13); versatile peroxidase (EC 1.11.1.16); lignin peroxidase (EC 1.11.1.14); peroxidase (EC 1.11.1.-) -}	{PF00141:Peroxidase}	7.52303	5.19349	2.0866	1.458
	A09040	{Contig3:1526474:1527735:+}	{EQB49096.1; peroxidase [Colletotrichum gloeosporioides Cg-14]}	{cfj:CFIO01_00059; K20205 mpn manganese peroxidase 1.11.1.13 }	{GO:0004601; peroxidase activity; molecular_function GO:0006979; response to oxidative stress; biological_process GO:0020037; heme binding; molecular_function GO:0055114; oxidation-reduction process; biological_process}	{NA}	{NA}	{CCF45286.1_; AA2 manganese peroxidase (EC 1.11.1.13); versatile peroxidase (EC 1.11.1.16); lignin peroxidase (EC 1.11.1.14); peroxidase (EC 1.11.1.-) -}	{PF00141:Peroxidase}	7.8651	3.90991	1.2596	1.27662
	A09723	{Contig41:152477:154385:-}	{XP_018159412.1; Ligninase h2 [Colletotrichum higginsianum IMI 349063]}	{cfj:CFIO01_02154}	{GO:0020037; heme binding; molecular_function GO:0006979; response to oxidative stress; biological_process GO:0055114; oxidation-reduction process; biological_process GO:0004601; peroxidase activity; molecular_function}	{NA}	{NA}	{CCF45286.1_; AA2 manganese peroxidase (EC 1.11.1.13); versatile peroxidase (EC 1.11.1.16); lignin peroxidase (EC 1.11.1.14); peroxidase (EC 1.11.1.-) -}	{PF00141:Peroxidase}	7.93924	5.33745	0.540236	1.07124
	A12344	{Contig5:423655:424939:+}	{ELA34928.1; ligninase h2 precursor [Colletotrichum gloeosporioides Nara gc5]}	{cfj:CFIO01_01870}	{GO:0004601; peroxidase activity; molecular_function GO:0020037; heme binding; molecular_function GO:0006979; response to oxidative stress; biological_process GO:0055114; oxidation-reduction process; biological_process}	{NA}	{NA}	{CCF45286.1_; AA2 manganese peroxidase (EC 1.11.1.13); versatile peroxidase (EC 1.11.1.16); lignin peroxidase (EC 1.11.1.14); peroxidase (EC 1.11.1.-) -}	{PF00141:Peroxidase}	7.51687	5.52649	0.552259	1.95675
Cutinase	A00352	{Contig10:2036637:2037427:+}	{ELA29370.1; cutinase precursor [Colletotrichum gloeosporioides Nara gc5]}	{cfj:CFIO01_04189; K08095 E3.1.1.74 cutinase 3.1.1.74 }	{GO:0008152; NA GO:0016787; hydrolase activity; molecular_function}	{PHI:2849; Q99174 cutA 169388 Fusarium solani Storage rots Cucurbita moschata (related: crookneck pumpkin) Cutinase Gene deletion: full unaffected pathogenicity}	{CUTI2_FUSSO; CUT2 AAL18696.1 231 Fusarium solani 70791 FUNCTION: Catalyzes the hydrolysis of cutin, a polyester that forms the structure of plant cuticle. Allows pathogenic fungi to penetrate through the cuticular barrier into the host plant during the initial stage of the fungal infection (By similarity).; CATALYTIC ACTIVITY: Cutin + H(2)O = cutin monomers.; SUBCELLULAR LOCATION: Secreted.; SIM…	{CEI67732.1_; CE5 acetyl xylan esterase (EC 3.1.1.72); cutinase (EC 3.1.1.74) -}	{PF01083:Cutinase PF02230:Phospholipase/Carboxylesterase}	--	0.656767	1.67099	3.59985
	A00775	{Contig11:1485056:1485902:-}	{EQB44664.1; cutinase [Colletotrichum gloeosporioides Cg-14]}	{cfj:CFIO01_02744}	{GO:0016787; hydrolase activity; molecular_function GO:0008152; NA}	{NA}	{NA}	{XP_360897.1_; CE5 acetyl xylan esterase (EC 3.1.1.72); cutinase (EC 3.1.1.74) -}	{PF01083:Cutinase PF02230:Phospholipase/Carboxylesterase}	7.47177	6.42042	1.64631	0.360565
	A00804	{Contig11:1602720:1605241:+}	{EQB50970.1; glycosyl hydrolase family 3 N terminal domain-containing protein [Colletotrichum gloeosporioides Cg-14]}	{cfj:CFIO01_02723; K05349 bglX beta-glucosidase 3.2.1.21 Metabolism; Metabolism of other amino acids; Cyanoamino acid metabolism [PATH:ko00460] Metabolism; Carbohydrate metabolism; Starch and sucrose metabolism [PATH:ko00500] Metabolism; Biosynthesis of other secondary metabolites; Phenylpropanoid biosynthesis [PATH:ko00940] Metabolism; Global and overview maps; Metabolic pathways [PATH:ko01100] …	{GO:0004553; hydrolase activity, hydrolyzing O-glycosyl compounds; molecular_function GO:0008152; NA GO:0016787; hydrolase activity; molecular_function GO:0005975; carbohydrate metabolic process; biological_process}	{PHI:24; Q00903 Avenacinase 29850 Gaeumannomyces graminis No data found Avena sativa (related: oat) Avenacinase Gene disruption loss of pathogenicity}	{Q99324_SEPLY; B2TOM AAB08445.1 803 Septoria lycopersici 39703 Unknown 8664505, 8664504 Unknown {ID:PF00933; Description: Glyco_hydro_3} {ID:PF01915; Description: Glyco_hydro_3} Primarily tomato, Lycopersicon esculentum, also Solanum spp. and other Solanaceae herb Leaf spot Leaf Spot {ID:0008422; Method: IEA:EC; Description: F:beta-glucosidase activity} {ID:0005975; Method: IEA:InterPro; Descript…	{BAE62494.1_; GH3 beta-glucosidase (EC 3.2.1.21); xylan 1,4-beta-xylosidase (EC 3.2.1.37); beta-glucosylceramidase (EC 3.2.1.45); beta-N-acetylhexosaminidase (EC 3.2.1.52); alpha-L-arabinofuranosidase (EC 3.2.1.55); glucan 1,3-beta-glucosidase (EC 3.2.1.58); glucan 1,4-beta-glucosidase (EC 3.2.1.74); isoprimeverose-producing oligoxyloglucan hydrolase (EC 3.2.1.120); coniferin beta-glucosidase (EC…	{PF00933:Glycosyl hydrolase family 3 N terminal domain PF01915:Glycosyl hydrolase family 3 C-terminal domain PF01083:Cutinase}	-0.103848	-0.433135	1.10213	1.05158
	A00830	{Contig11:1841491:1842347:+}	{EQB44152.1; cutinase [Colletotrichum gloeosporioides Cg-14]}	{cfj:CFIO01_02769; K08095 E3.1.1.74 cutinase 3.1.1.74 }	{GO:0006629; lipid metabolic process; biological_process GO:0015996; chlorophyll catabolic process; biological_process GO:0016787; hydrolase activity; molecular_function GO:0008152; NA GO:0047746; chlorophyllase activity; molecular_function}	{PHI:407; Q9Y7G8 PBC1 76659 Pyrenopeziza brassicae Light leaf spot Brassica napus (related: rape) Cutinase Gene disruption loss of pathogenicity}	{CUTI_PYRBR; NULL CAB40372.1 203 Pyrenopeziza brassicae 76659 FUNCTION: Catalyzes the hydrolysis of cutin, a polyester that forms the structure of plant cuticle. Allows pathogenic fungi to penetrate through the cuticular barrier into the host plant during the initial stage of the fungal infection (By similarity).; CATALYTIC ACTIVITY: Cutin + H(2)O = cutin monomers.; SUBCELLULAR LOCATION: Secreted…	{CBX97575.1_; CE5 acetyl xylan esterase (EC 3.1.1.72); cutinase (EC 3.1.1.74) -}	{PF01083:Cutinase PF07859:alpha/beta hydrolase fold PF12740:Chlorophyllase enzyme PF01764:Lipase (class 3)}	--	--	3.30053	3.48751
	A01161	{Contig12:351246:353339:+}	{ELA29484.1; cutinase transcription factor 1 alpha [Colletotrichum gloeosporioides Nara gc5]}	{cfj:CFIO01_01933}	{GO:0003677; DNA binding; molecular_function GO:0006355; regulation of transcription, DNA-dependent; biological_process GO:0005634; nucleus; cellular_component GO:0000981; sequence-specific DNA binding RNA polymerase II transcription factor activity; molecular_function GO:0008270; zinc ion binding; molecular_function GO:0006351; transcription, DNA-dependent; biological_process}	{NA}	{NA}	{NA}	{PF04082:Fungal specific transcription factor domain PF00172:Fungal Zn(2)-Cys(6) binuclear cluster domain}	0.0894578	1.12361	-0.827602	-1.11339
	A01835	{Contig14:729561:730529:-}	{ELA30029.1; cutinase [Colletotrichum gloeosporioides Nara gc5]}	{cfj:CFIO01_08871; K08095 E3.1.1.74 cutinase 3.1.1.74 }	{GO:0008152; NA GO:0016787; hydrolase activity; molecular_function}	{PHI:407; Q9Y7G8 PBC1 76659 Pyrenopeziza brassicae Light leaf spot Brassica napus (related: rape) Cutinase Gene disruption loss of pathogenicity}	{CUTI_PYRBR; NULL CAB40372.1 203 Pyrenopeziza brassicae 76659 FUNCTION: Catalyzes the hydrolysis of cutin, a polyester that forms the structure of plant cuticle. Allows pathogenic fungi to penetrate through the cuticular barrier into the host plant during the initial stage of the fungal infection (By similarity).; CATALYTIC ACTIVITY: Cutin + H(2)O = cutin monomers.; SUBCELLULAR LOCATION: Secreted…	{CAB40372.1_; CE5 acetyl xylan esterase (EC 3.1.1.72); cutinase (EC 3.1.1.74) -}	{PF01083:Cutinase PF02230:Phospholipase/Carboxylesterase}	-2.43908	-2.56965	-7.22209	-5.48669
	A02740	{Contig17:714068:714866:+}	{ELA32684.1; acetyl xylan esterase [Colletotrichum gloeosporioides Nara gc5]}	{cfj:CFIO01_00555; K05972 AXE1 acetylxylan esterase 3.1.1.72 }	{GO:0016787; hydrolase activity; molecular_function GO:0008152; NA}	{NA}	{NA}	{APA13322.1_; CBM1 Modules of approx. 40 residues found almost exclusively in fungi. The cellulose-binding function has been demonstrated in many cases, and appears to be mediated by three aromatic residues separated by about 10.4 angstrom and which form a flat surface. The only non-fungal occurence of CBM1 is in an algal non-hydrolytic polysaccharide-binding protein which is composed of four rep…	{PF01083:Cutinase PF02230:Phospholipase/Carboxylesterase}	5.53155	2.9609	1.2645	0.769415
	A02893	{Contig18:572249:578093:-}	{EQB48514.1; hypothetical protein CGLO_12252 [Colletotrichum gloeosporioides Cg-14]}	{cfj:CFIO01_11500}	{GO:0008152; NA GO:0016788; hydrolase activity, acting on ester bonds; molecular_function GO:0005515; protein binding; molecular_function GO:0006629; lipid metabolic process; biological_process GO:0016787; hydrolase activity; molecular_function}	{NA}	{NA}	{NA}	{PF01764:Lipase (class 3) PF13606:Ankyrin repeat PF07819:PGAP1-like protein PF00023:Ankyrin repeat PF01083:Cutinase}	0.907187	1.11972	-0.161674	0.472456
	A03695	{Contig1:5763022:5764069:-}	{EQB52219.1; hypothetical protein CGLO_08189 [Colletotrichum gloeosporioides Cg-14]}	{cfj:CFIO01_03776}	{GO:0008152; NA GO:0016021; integral to membrane; cellular_component GO:0016787; hydrolase activity; molecular_function}	{NA}	{NA}	{CCT69066.1_; CE5 acetyl xylan esterase (EC 3.1.1.72); cutinase (EC 3.1.1.74) -}	{PF01083:Cutinase PF09726:Transmembrane protein}	-3.83358	-3.96253	-1.72737	-0.881118
	A04198	{Contig1:1988549:1992513:-}	{ELA34593.1; C6 transcription factor [Colletotrichum gloeosporioides Nara gc5]}	{cfj:CFIO01_07024}	{GO:0006355; regulation of transcription, DNA-dependent; biological_process GO:0005634; nucleus; cellular_component GO:0003677; DNA binding; molecular_function GO:0006351; transcription, DNA-dependent; biological_process GO:0000981; sequence-specific DNA binding RNA polymerase II transcription factor activity; molecular_function GO:0008270; zinc ion binding; molecular_function}	{PHI:1797; I1RSR1 GzZC112 5518 Fusarium graminearum Fusarium ear blight Triticum (related: wheat) transcription factor Gene deletion unaffected pathogenicity}	{NA}	{NA}	{PF04082:Fungal specific transcription factor domain PF00172:Fungal Zn(2)-Cys(6) binuclear cluster domain}	-0.839586	-0.844287	-1.70417	-1.34753
	A04696	{Contig1:4023288:4028254:+}	{EQB43948.1; hypothetical protein CGLO_17337 [Colletotrichum gloeosporioides Cg-14]}	{cfj:CFIO01_10413}	{GO:0003677; DNA binding; molecular_function GO:0005634; nucleus; cellular_component GO:0008270; zinc ion binding; molecular_function GO:0006351; transcription, DNA-dependent; biological_process}	{PHI:1021; A6N6J8 CTF1 5507 Fusarium oxysporum Vascular wilt Solanum lycopersicum (related: tomato) Putative Zn finger transcription factor Gene deletion; altered gene expression / gene regulation: overexpression unaffected pathogenicity}	{A6N6J8_FUSOX; CTF1 ABR12478.1 903 Fusarium oxysporum 5507 SIMILARITY: Contains 1 Zn(2)-C6 fungal-type DNA-binding domain. 18705871 Unknown {ID:PF04082; Description: Fungal_trans} {ID:PF00172; Description: Fungal_trans} Multiple genera in multiple families plants Blights, wilts, rots of various sorts Blight {ID:0005634; Method: IEA:UniProtKB-KW; Description: C:nucleus} {ID:0003677; Method: IEA:Un…	{NA}	{PF04082:Fungal specific transcription factor domain }	-0.0113574	-0.019108	0.810574	1.0862
	A04791	{Contig20:79586:80447:+}	{ELA25854.1; acetylxylan esterase precursor [Colletotrichum gloeosporioides Nara gc5]}	{cfj:CFIO01_07775}	{GO:0016787; hydrolase activity; molecular_function GO:0008152; NA}	{NA}	{NA}	{CAL00335.1_; CE5 acetyl xylan esterase (EC 3.1.1.72); cutinase (EC 3.1.1.74) -}	{PF02230:Phospholipase/Carboxylesterase PF01083:Cutinase}	--	5.38907	6.13889	5.31807
	A04867	{Contig20:499199:501768:-}	{ELA23660.1; cutinase transcription factor 1 [Colletotrichum gloeosporioides Nara gc5]}	{cfj:CFIO01_06042}	{GO:0006351; transcription, DNA-dependent; biological_process GO:0000981; sequence-specific DNA binding RNA polymerase II transcription factor activity; molecular_function GO:0008270; zinc ion binding; molecular_function GO:0006355; regulation of transcription, DNA-dependent; biological_process GO:0005634; nucleus; cellular_component GO:0003677; DNA binding; molecular_function}	{NA}	{NA}	{NA}	{PF04082:Fungal specific transcription factor domain PF00172:Fungal Zn(2)-Cys(6) binuclear cluster domain}	1.53346	--	2.74298	2.48549
	A04934	{Contig20:872447:873173:+}	{AAL38030.1; cutinase [Colletotrichum gloeosporioides]}	{cfj:CFIO01_07328; K08095 E3.1.1.74 cutinase 3.1.1.74 }	{GO:0008152; NA GO:0016787; hydrolase activity; molecular_function}	{PHI:2849; Q99174 cutA 169388 Fusarium solani Storage rots Cucurbita moschata (related: crookneck pumpkin) Cutinase Gene deletion: full unaffected pathogenicity}	{CUTI1_COLGL; CUTA AAA33042.1 224 Colletotrichum gloeosporioides 474922 FUNCTION: Catalyzes the hydrolysis of cutin, a polyester that forms the structure of plant cuticle. Allows pathogenic fungi to penetrate through the cuticular barrier into the host plant during the initial stage of the fungal infection.; CATALYTIC ACTIVITY: Cutin + H(2)O = cutin monomers.; ENZYME REGULATION: Inhibited by diis…	{AAL38030.1_; CE5 acetyl xylan esterase (EC 3.1.1.72); cutinase (EC 3.1.1.74) -}	{PF01083:Cutinase}	0.151657	1.34923	3.25179	5.37403
	A04959	{Contig20:1009306:1010361:+}	{ELA23430.1; acetylxylan esterase precursor [Colletotrichum gloeosporioides Nara gc5]}	{cfj:CFIO01_07339}	{GO:0016787; hydrolase activity; molecular_function GO:0008152; NA}	{NA}	{NA}	{XP_367452.1_; CE5 acetyl xylan esterase (EC 3.1.1.72); cutinase (EC 3.1.1.74) -}	{PF01083:Cutinase}	--	--	--	0.692084
	A05128	{Contig21:703115:704851:+}	{EQB51742.1; GATA zinc finger [Colletotrichum gloeosporioides Cg-14]}	{cfj:CFIO01_09162}	{GO:0005515; protein binding; molecular_function GO:0008270; zinc ion binding; molecular_function GO:0043565; sequence-specific DNA binding; molecular_function GO:0003700; sequence-specific DNA binding transcription factor activity; molecular_function GO:0006355; regulation of transcription, DNA-dependent; biological_process}	{PHI:1443; I1RB11 GzGATA001 5518 Fusarium graminearum Fusarium ear blight Triticum (related: wheat) transcription factor Gene deletion unaffected pathogenicity}	{NA}	{NA}	{PF00320:GATA zinc finger PF00989:PAS fold PF08447:PAS fold}	1.2841	0.448254	-0.91906	-0.17299
	A05785	{Contig25:274641:275533:-}	{ELA37196.1; acetyl xylanesterase [Colletotrichum gloeosporioides Nara gc5]}	{cfj:CFIO01_06741}	{GO:0008152; NA GO:0016787; hydrolase activity; molecular_function}	{NA}	{NA}	{APA05380.1_; CE5 acetyl xylan esterase (EC 3.1.1.72); cutinase (EC 3.1.1.74) -}	{PF01083:Cutinase}	--	--	--	-1.87593
	A06176	{Contig27:417041:417744:+}	{EQB53657.1; cutinase [Colletotrichum gloeosporioides Cg-14]}	{cfj:CFIO01_11384}	{GO:0016787; hydrolase activity; molecular_function GO:0008152; NA}	{PHI:69; Q00298 CUTA 40559 Botrytis cinerea Grey mould Solanum lycopersicum (related: tomato) Cutinase Gene disruption unaffected pathogenicity}	{CUTI_BOTFU; CUTA CAA93255.1 202 Botryotinia fuckeliana 40559 FUNCTION: Catalyzes the hydrolysis of cutin, a polyester that forms the structure of plant cuticle. Allows pathogenic fungi to penetrate through the cuticular barrier into the host plant during the initial stage of the fungal infection (By similarity).; CATALYTIC ACTIVITY: Cutin + H(2)O = cutin monomers.; SUBCELLULAR LOCATION: Secreted…	{APA06574.1_; CE5 acetyl xylan esterase (EC 3.1.1.72); cutinase (EC 3.1.1.74) -}	{PF01083:Cutinase}	0.619208	2.41765	-1.83926	-3.34011
	A06524	{Contig29:582309:583013:+}	{EQB50526.1; cutinase [Colletotrichum gloeosporioides Cg-14]}	{cfj:CFIO01_00249; K08095 E3.1.1.74 cutinase 3.1.1.74 }	{GO:0016787; hydrolase activity; molecular_function GO:0008152; NA}	{PHI:2849; Q99174 cutA 169388 Fusarium solani Storage rots Cucurbita moschata (related: crookneck pumpkin) Cutinase Gene deletion: full unaffected pathogenicity}	{CUTI2_FUSSO; CUT2 AAL18696.1 231 Fusarium solani 70791 FUNCTION: Catalyzes the hydrolysis of cutin, a polyester that forms the structure of plant cuticle. Allows pathogenic fungi to penetrate through the cuticular barrier into the host plant during the initial stage of the fungal infection (By similarity).; CATALYTIC ACTIVITY: Cutin + H(2)O = cutin monomers.; SUBCELLULAR LOCATION: Secreted.; SIM…	{XP_368510.1_; CE5 acetyl xylan esterase (EC 3.1.1.72); cutinase (EC 3.1.1.74) -}	{PF02230:Phospholipase/Carboxylesterase PF01083:Cutinase}	0.174428	0.89436	-0.265358	0.43818
	A06531	{Contig29:600346:601496:+}	{EQB46221.1; cutinase [Colletotrichum gloeosporioides Cg-14]}	{cfj:CFIO01_00231}	{GO:0008152; NA GO:0016787; hydrolase activity; molecular_function}	{NA}	{NA}	{XP_330313.1_; CE5 acetyl xylan esterase (EC 3.1.1.72); cutinase (EC 3.1.1.74) -}	{PF01083:Cutinase}	0.755542	-0.147891	2.39366	3.13747
	A07209	{Contig2:214441:216797:-}	{EQB47407.1; DEAD/DEAH box helicase [Colletotrichum gloeosporioides Cg-14]}	{cfj:CFIO01_06090; K13181 DDX27, DRS1 ATP-dependent RNA helicase DDX27 3.6.4.13 }	{GO:0008152; NA GO:0005524; ATP binding; molecular_function GO:0003676; nucleic acid binding; molecular_function GO:0005634; nucleus; cellular_component GO:0016787; hydrolase activity; molecular_function}	{NA}	{NA}	{NA}	{PF06862:Utp25, U3 small nucleolar RNA-associated SSU processome protein 25 PF00270:DEAD/DEAH box helicase PF01083:Cutinase}	-1.54995	0.0861535	-0.535483	-0.664554
	A08067	{Contig31:308210:309154:+}	{ELA23840.1; cutinase transcription factor 1 beta [Colletotrichum gloeosporioides Nara gc5]}	{fox:FOXG_17202}	{GO:0008270; zinc ion binding; molecular_function GO:0006351; transcription, DNA-dependent; biological_process GO:0003677; DNA binding; molecular_function GO:0005634; nucleus; cellular_component}	{NA}	{NA}	{NA}	{PF04082:Fungal specific transcription factor domain }	--	--	--	--
	A09393	{Contig3:3164233:3165255:+}	{EQB49110.1; cutinase [Colletotrichum gloeosporioides Cg-14]}	{cfj:CFIO01_00451; K08095 E3.1.1.74 cutinase 3.1.1.74 }	{GO:0008152; NA GO:0016787; hydrolase activity; molecular_function GO:0006629; lipid metabolic process; biological_process}	{PHI:407; Q9Y7G8 PBC1 76659 Pyrenopeziza brassicae Light leaf spot Brassica napus (related: rape) Cutinase Gene disruption loss of pathogenicity}	{CUTI_PYRBR; NULL CAB40372.1 203 Pyrenopeziza brassicae 76659 FUNCTION: Catalyzes the hydrolysis of cutin, a polyester that forms the structure of plant cuticle. Allows pathogenic fungi to penetrate through the cuticular barrier into the host plant during the initial stage of the fungal infection (By similarity).; CATALYTIC ACTIVITY: Cutin + H(2)O = cutin monomers.; SUBCELLULAR LOCATION: Secreted…	{ATZ51498.1_; CE5 acetyl xylan esterase (EC 3.1.1.72); cutinase (EC 3.1.1.74) -}	{PF01083:Cutinase PF01764:Lipase (class 3)}	5.03644	1.98693	-5.12567	-3.22014
	A09694	{Contig40:420262:422487:-}	{EQB48589.1; hypothetical protein CGLO_12166 [Colletotrichum gloeosporioides Cg-14]}	{nhe:NECHADRAFT_84147}	{GO:0008152; NA GO:0016787; hydrolase activity; molecular_function}	{NA}	{NA}	{NA}	{PF01083:Cutinase}	1.53346	--	3.6415	4.29009
	A12646	{Contig6:1587640:1588260:-}	{ELA26696.1; cutinase [Colletotrichum gloeosporioides Nara gc5]}	{cfj:CFIO01_04645; K08095 E3.1.1.74 cutinase 3.1.1.74 }	{GO:0016787; hydrolase activity; molecular_function GO:0006629; lipid metabolic process; biological_process GO:0008152; NA}	{PHI:69; Q00298 CUTA 40559 Botrytis cinerea Grey mould Solanum lycopersicum (related: tomato) Cutinase Gene disruption unaffected pathogenicity}	{CUTI_BOTFU; CUTA CAA93255.1 202 Botryotinia fuckeliana 40559 FUNCTION: Catalyzes the hydrolysis of cutin, a polyester that forms the structure of plant cuticle. Allows pathogenic fungi to penetrate through the cuticular barrier into the host plant during the initial stage of the fungal infection (By similarity).; CATALYTIC ACTIVITY: Cutin + H(2)O = cutin monomers.; SUBCELLULAR LOCATION: Secreted…	{SMY20094.1_; CE5 acetyl xylan esterase (EC 3.1.1.72); cutinase (EC 3.1.1.74) -}	{PF01083:Cutinase PF02230:Phospholipase/Carboxylesterase PF01764:Lipase (class 3)}	3.93414	4.41852	2.42101	2.79279
	A13012	{Contig7:41003:41852:+}	{EQB59021.1; cutinase [Colletotrichum gloeosporioides Cg-14]}	{cfj:CFIO01_00714; K08095 E3.1.1.74 cutinase 3.1.1.74 }	{GO:0006629; lipid metabolic process; biological_process GO:0016787; hydrolase activity; molecular_function GO:0008152; NA}	{PHI:2849; Q99174 cutA 169388 Fusarium solani Storage rots Cucurbita moschata (related: crookneck pumpkin) Cutinase Gene deletion: full unaffected pathogenicity}	{CUTI_FUSSC; CUTA AAB05922.1 230 Fusarium solani 57162 FUNCTION: Catalyzes the hydrolysis of cutin, a polyester that forms the structure of plant cuticle. Allows pathogenic fungi to penetrate through the cuticular barrier into the host plant during the initial stage of the fungal infection.; CATALYTIC ACTIVITY: Cutin + H(2)O = cutin monomers.; SUBCELLULAR LOCATION: Secreted.; SIMILARITY: Belongs …	{EGX52366.1_; CE5 acetyl xylan esterase (EC 3.1.1.72); cutinase (EC 3.1.1.74) -}	{PF01764:Lipase (class 3) PF01083:Cutinase}	--	--	--	--
Cellulase	A00307	{Contig10:1757876:1758941:-}	{ELA26779.1; pectinesterase [Colletotrichum gloeosporioides Nara gc5]}	{cfj:CFIO01_08880; K01051 E3.1.1.11 pectinesterase 3.1.1.11 Metabolism; Carbohydrate metabolism; Pentose and glucuronate interconversions [PATH:ko00040] Metabolism; Global and overview maps; Metabolic pathways [PATH:ko01100]}	{GO:0005618; cell wall; cellular_component GO:0042545; cell wall modification; biological_process GO:0030599; pectinesterase activity; molecular_function}	{PHI:278; Q9C2Y1 BCPME1 40559 Botrytis cinerea Grey mould Vitis (no common name found) Pectin Methylesterase Gene disruption; gene complementation reduced virulence}	{Q9C2Y1_BOTFU; BCPME1 CAC29255.1 346 Botryotinia fuckeliana 40559 CATALYTIC ACTIVITY: Pectin + n H(2)O = n methanol + pectate.; SIMILARITY: Belongs to the pectinesterase family. Unknown Unknown {ID:PF01095; Description: Pectinesterase} Various plant families plants Grey mould. Parasite or saprophyte Gray Mould {ID:0005618; Method: IEA:InterPro; Description: C:cell wall} {ID:0045330; Method: IEA:U…	{EGX51542.1_; CBM1 Modules of approx. 40 residues found almost exclusively in fungi. The cellulose-binding function has been demonstrated in many cases, and appears to be mediated by three aromatic residues separated by about 10.4 angstrom and which form a flat surface. The only non-fungal occurence of CBM1 is in an algal non-hydrolytic polysaccharide-binding protein which is composed of four rep…	{PF01095:Pectinesterase}	--	--	-0.347774	2.67703
	A00308	{Contig10:1759962:1760915:-}	{EQB56451.1; major facilitator superfamily transporter [Colletotrichum gloeosporioides Cg-14]}	{cfj:CFIO01_06830; K01728 pel pectate lyase 4.2.2.2 Metabolism; Carbohydrate metabolism; Pentose and glucuronate interconversions [PATH:ko00040] Cellular Processes; Cellular community - prokaryotes; Quorum sensing [PATH:ko02024]}	{NA}	{NA}	{NA}	{EGX52873.1_; CBM1 Modules of approx. 40 residues found almost exclusively in fungi. The cellulose-binding function has been demonstrated in many cases, and appears to be mediated by three aromatic residues separated by about 10.4 angstrom and which form a flat surface. The only non-fungal occurence of CBM1 is in an algal non-hydrolytic polysaccharide-binding protein which is composed of four rep…	{NA}	--	--	--	-1.41137
	A00463	{Contig11:104022:105335:-}	{KUI54383.1; Polysaccharide monooxygenase Cel61a [Valsa mali var. pyri]}	{val:VDBG_02532}	{NA}	{NA}	{NA}	{CAQ16208.1_; AA9 AA9 (formerly GH61) proteins are copper-dependent lytic polysaccharide monooxygenases (LPMOs); cleavage of cellulose chains with oxidation of various carbons (C-1, C-4 and C-6) has been reported several times in the literature; -}	{NA}	4.84345	5.97659	10.2663	10.8553
	A00474	{Contig11:132107:133069:+}	{EQB43571.1; hypothetical protein CGLO_17760 [Colletotrichum gloeosporioides Cg-14]}	{cfj:CFIO01_04904}	{GO:0046373; L-arabinose metabolic process; biological_process GO:0046556; alpha-N-arabinofuranosidase activity; molecular_function}	{NA}	{NA}	{ASW57165.1_; CBM2 Modules of approx. 100 residues and which are found in a large number of bacterial enzymes. The cellulose-binding function has been demonstrated in many cases. Several of these modules have been shown to also bind chitin or xylan. -; ASW57165.1_; GH62 alpha-L-arabinofuranosidase (EC 3.2.1.55) -}	{PF03664:Glycosyl hydrolase family 62 }	--	--	-0.586536	0.404162
	A00871	{Contig12:809871:810394:-}	{ELA28078.1; hypothetical protein CGGC5_11234 [Colletotrichum gloeosporioides Nara gc5]}	{mgr:MGG_15084}	{NA}	{NA}	{NA}	{CCA68016.1_; CBM1 Modules of approx. 40 residues found almost exclusively in fungi. The cellulose-binding function has been demonstrated in many cases, and appears to be mediated by three aromatic residues separated by about 10.4 angstrom and which form a flat surface. The only non-fungal occurence of CBM1 is in an algal non-hydrolytic polysaccharide-binding protein which is composed of four rep…	{NA}	0.399723	-2.71249	-2.20731	-2.91325
	A00986	{Contig12:1276258:1277384:-}	{ELA24367.1; cellulose-growth-specific protein [Colletotrichum gloeosporioides Nara gc5]}	{ttt:THITE_170174}	{NA}	{NA}	{NA}	{AEO66274.1_; AA9 AA9 (formerly GH61) proteins are copper-dependent lytic polysaccharide monooxygenases (LPMOs); cleavage of cellulose chains with oxidation of various carbons (C-1, C-4 and C-6) has been reported several times in the literature; -}	{NA}	--	1.36323	0.086672	1.55919
	A01003	{Contig12:1342860:1345771:+}	{EQB47208.1; fungal cellulose binding domain-containing protein [Colletotrichum gloeosporioides Cg-14]}	{cfj:CFIO01_03572; K18578 CEL74A xyloglucan-specific exo-beta-1,4-glucanase 3.2.1.155 }	{GO:0004553; hydrolase activity, hydrolyzing O-glycosyl compounds; molecular_function GO:0030248; cellulose binding; molecular_function GO:0005576; NA GO:0005975; carbohydrate metabolic process; biological_process}	{NA}	{NA}	{AAP57752.1_; CBM1 Modules of approx. 40 residues found almost exclusively in fungi. The cellulose-binding function has been demonstrated in many cases, and appears to be mediated by three aromatic residues separated by about 10.4 angstrom and which form a flat surface. The only non-fungal occurence of CBM1 is in an algal non-hydrolytic polysaccharide-binding protein which is composed of four rep…	{PF00734:Fungal cellulose binding domain}	3.72887	4.89179	6.60244	7.78045
	A01007	{Contig12:1351080:1351654:+}	{ELA27920.1; extracellular cellulase [Colletotrichum gloeosporioides Nara gc5]}	{nhe:NECHADRAFT_28747}	{GO:0016491; oxidoreductase activity; molecular_function GO:0030151; molybdenum ion binding; molecular_function GO:0055114; oxidation-reduction process; biological_process}	{NA}	{NA}	{CCT66507.1_; CBM63 The CBM63 module of Bacillus subtilis expansin EXLX1 has been shown to bind cellulose. -}	{PF03404:Mo-co oxidoreductase dimerisation domain}	--	--	--	--
	A01019	{Contig12:1392524:1393676:+}	{EQB51121.1; beta-glucosidase 6 [Colletotrichum gloeosporioides Cg-14]}	{cfj:CFIO01_03584}	{GO:0008236; serine-type peptidase activity; molecular_function GO:0004553; hydrolase activity, hydrolyzing O-glycosyl compounds; molecular_function GO:0006508; proteolysis; biological_process GO:0005975; carbohydrate metabolic process; biological_process}	{NA}	{NA}	{BAE61018.1_; GH5_23 endo-beta-1,4-glucanase / cellulase (EC 3.2.1.4); endo-beta-1,4-xylanase (EC 3.2.1.8); beta-glucosidase (EC 3.2.1.21); beta-mannosidase (EC 3.2.1.25); beta-glucosylceramidase (EC 3.2.1.45); glucan beta-1,3-glucosidase (EC 3.2.1.58); licheninase (EC 3.2.1.73); exo-beta-1,4-glucanase / cellodextrinase (EC 3.2.1.74); glucan endo-1,6-beta-glucosidase (EC 3.2.1.75); mannan endo-be…	{PF00326:Prolyl oligopeptidase family PF00150:Cellulase (glycosyl hydrolase family 5)}	--	--	--	--
	A01142	{Contig12:215138:218160:-}	{EQB56202.1; glycosyl hydrolase family 61 [Colletotrichum gloeosporioides Cg-14]}	{tmn:UCRPA7_8458}	{NA}	{NA}	{NA}	{CCT64954.1_; AA9 AA9 (formerly GH61) proteins are copper-dependent lytic polysaccharide monooxygenases (LPMOs); cleavage of cellulose chains with oxidation of various carbons (C-1, C-4 and C-6) has been reported several times in the literature; -}	{NA}	--	--	1.47515	-0.0520381
	A01154	{Contig12:265934:273276:+}	{EQB47746.1; hypothetical protein CGLO_13085 [Colletotrichum gloeosporioides Cg-14]}	{cfj:CFIO01_01926; K19069 CDH cellobiose dehydrogenase (acceptor) 1.1.99.18 }	{GO:0005975; carbohydrate metabolic process; biological_process GO:0005576; NA GO:0055114; oxidation-reduction process; biological_process GO:0050660; flavin adenine dinucleotide binding; molecular_function GO:0016614; oxidoreductase activity, acting on CH-OH group of donors; molecular_function GO:0071949; FAD binding; molecular_function GO:0016491; oxidoreductase activity; molecular_function GO:…	{NA}	{NA}	{AUS45831.1_; AA3_1 cellobiose dehydrogenase (EC 1.1.99.18); glucose 1-oxidase (EC 1.1.3.4); aryl alcohol oxidase (EC 1.1.3.7); alcohol oxidase(EC 1.1.3.13); pyranose oxidase (EC 1.1.3.10) -; AUS45831.1_; AA8 Iron reductase domain -; AUS45831.1_; CBM1 Modules of approx. 40 residues found almost exclusively in fungi. The cellulose-binding function has been demonstrated in many cases, and appears t…	{PF00734:Fungal cellulose binding domain PF05199:GMC oxidoreductase PF01494:FAD binding domain PF04616:Glycosyl hydrolases family 43 PF12831:FAD dependent oxidoreductase PF00070:Pyridine nucleotide-disulphide oxidoreductase PF00732:GMC oxidoreductase PF07992:Pyridine nucleotide-disulphide oxidoreductase}	3.26033	3.38432	4.02614	4.20096
	A01181	{Contig12:423271:424287:-}	{EQB51578.1; hypothetical protein CGLO_08852 [Colletotrichum gloeosporioides Cg-14]}	{cfj:CFIO01_01918}	{NA}	{PHI:1581; I1RPX8 GzOB021 5518 Fusarium graminearum Fusarium ear blight Triticum (related: wheat) transcription factor Gene deletion unaffected pathogenicity}	{NA}	{CAQ16278.1_; AA9 AA9 (formerly GH61) proteins are copper-dependent lytic polysaccharide monooxygenases (LPMOs); cleavage of cellulose chains with oxidation of various carbons (C-1, C-4 and C-6) has been reported several times in the literature; -}	{NA}	1.50742	1.21232	4.1884	4.65181
	A01576	{Contig13:1801705:1802814:+}	{ELA23350.1; pectinesterase [Colletotrichum gloeosporioides Nara gc5]}	{cfj:CFIO01_04401; K01728 pel pectate lyase 4.2.2.2 Metabolism; Carbohydrate metabolism; Pentose and glucuronate interconversions [PATH:ko00040] Cellular Processes; Cellular community - prokaryotes; Quorum sensing [PATH:ko02024]}	{GO:0030599; pectinesterase activity; molecular_function GO:0042545; cell wall modification; biological_process GO:0005618; cell wall; cellular_component}	{PHI:278; Q9C2Y1 BCPME1 40559 Botrytis cinerea Grey mould Vitis (no common name found) Pectin Methylesterase Gene disruption; gene complementation reduced virulence}	{Q9C2Y1_BOTFU; BCPME1 CAC29255.1 346 Botryotinia fuckeliana 40559 CATALYTIC ACTIVITY: Pectin + n H(2)O = n methanol + pectate.; SIMILARITY: Belongs to the pectinesterase family. Unknown Unknown {ID:PF01095; Description: Pectinesterase} Various plant families plants Grey mould. Parasite or saprophyte Gray Mould {ID:0005618; Method: IEA:InterPro; Description: C:cell wall} {ID:0045330; Method: IEA:U…	{EGX51542.1_; CBM1 Modules of approx. 40 residues found almost exclusively in fungi. The cellulose-binding function has been demonstrated in many cases, and appears to be mediated by three aromatic residues separated by about 10.4 angstrom and which form a flat surface. The only non-fungal occurence of CBM1 is in an algal non-hydrolytic polysaccharide-binding protein which is composed of four rep…	{PF01095:Pectinesterase}	1.82744	2.72607	4.81817	4.75585
	A01577	{Contig13:1803075:1804118:+}	{ELA23350.1; pectinesterase [Colletotrichum gloeosporioides Nara gc5]}	{cfj:CFIO01_04401; K01728 pel pectate lyase 4.2.2.2 Metabolism; Carbohydrate metabolism; Pentose and glucuronate interconversions [PATH:ko00040] Cellular Processes; Cellular community - prokaryotes; Quorum sensing [PATH:ko02024]}	{NA}	{NA}	{NA}	{EGX52873.1_; CBM1 Modules of approx. 40 residues found almost exclusively in fungi. The cellulose-binding function has been demonstrated in many cases, and appears to be mediated by three aromatic residues separated by about 10.4 angstrom and which form a flat surface. The only non-fungal occurence of CBM1 is in an algal non-hydrolytic polysaccharide-binding protein which is composed of four rep…	{NA}	--	--	--	-1.27181
	A01603	{Contig13:226233:228759:-}	{EQB57359.1; saccharopine dehydrogenase [Colletotrichum gloeosporioides Cg-14]}	{cfj:CFIO01_01988; K00293 LYS9 saccharopine dehydrogenase (NADP+, L-glutamate forming) 1.5.1.10 Metabolism; Amino acid metabolism; Lysine biosynthesis [PATH:ko00300] Metabolism; Amino acid metabolism; Lysine degradation [PATH:ko00310] Metabolism; Global and overview maps; Metabolic pathways [PATH:ko01100] Metabolism; Global and overview maps; Biosynthesis of secondary metabolites [PATH:ko01110] M…	{GO:0016491; oxidoreductase activity; molecular_function GO:0030248; cellulose binding; molecular_function GO:0004553; hydrolase activity, hydrolyzing O-glycosyl compounds; molecular_function GO:0005975; carbohydrate metabolic process; biological_process GO:0005576; NA GO:0055114; oxidation-reduction process; biological_process}	{PHI:2519; Q4WQ27 LYS9 746128 Aspergillus fumigatus Invasive pulmonary aspergillosis Lethal pathogen phenotype Saccharopine dehydrogenase Altered gene expression / gene regulation lethal}	{Q4WQ27_ASPFU; AFUA_4G11340 EAL89657.1 450 Neosartorya fumigata 330879 CAUTION: The sequence shown here is derived from an EMBL/GenBank/DDBJ whole genome shotgun (WGS) entry which is preliminary data. 16372009 XP_751695.1, XM_746602.1 {ID:PF03435; Description: Saccharop_dh} humans vertebrata infection Infection {ID:0005488; Method: IEA:InterPro; Description: F:binding} {ID:0004754; Method: IEA:EC…	{NA}	{PF03435:Saccharopine dehydrogenase NADP binding domain PF00734:Fungal cellulose binding domain}	1.89476	4.92958	7.57306	8.1239
	A01645	{Contig13:448538:449387:+}	{EQB50782.1; glycosyl hydrolase family 61 [Colletotrichum gloeosporioides Cg-14]}	{cfj:CFIO01_08914}	{NA}	{PHI:1581; I1RPX8 GzOB021 5518 Fusarium graminearum Fusarium ear blight Triticum (related: wheat) transcription factor Gene deletion unaffected pathogenicity}	{NA}	{APA05793.1_; AA9 AA9 (formerly GH61) proteins are copper-dependent lytic polysaccharide monooxygenases (LPMOs); cleavage of cellulose chains with oxidation of various carbons (C-1, C-4 and C-6) has been reported several times in the literature; -}	{NA}	1.77541	--	-0.926658	-2.63191
	A01723	{Contig14:265812:266938:-}	{EQB54800.1; glycosyl hydrolase family 10 [Colletotrichum gloeosporioides Cg-14]}	{cfj:CFIO01_05977; K01181 E3.2.1.8, xynA endo-1,4-beta-xylanase 3.2.1.8 }	{GO:0004553; hydrolase activity, hydrolyzing O-glycosyl compounds; molecular_function GO:0005975; carbohydrate metabolic process; biological_process}	{PHI:2204; G4MTF8 "endo-1 4-beta-xylanase [GH10 family]" 318829 Magnaporthe oryzae Rice blast Triticum (related: wheat) Endo-beta-1_4 xylanase Altered gene expression / gene regulation: silencing reduced virulence}	{O59937_FUSOX; XYL3 AAC06239.1 384 Fusarium oxysporum 59765 SIMILARITY: Belongs to the glycosyl hydrolase 10 (cellulase F) family. 10323234 Unknown {ID:PF00734; Description: CBM_1} {ID:PF00331; Description: CBM_1} Multiple genera in multiple families plants Blights, wilts, rots of various sorts Blight {ID:0005576; Method: IEA:InterPro; Description: C:extracellular region} {ID:0043169; Method: IEA…	{AEO59320.1_; GH10 endo-1,4-beta-xylanase (EC 3.2.1.8); endo-1,3-beta-xylanase (EC 3.2.1.32); tomatinase (EC 3.2.1.-); xylan endotransglycosylase (EC 2.4.2.-) formerly known as cellulase family F.}	{PF00331:Glycosyl hydrolase family 10}	--	--	-0.347774	0.412901
	A01731	{Contig14:288759:290222:-}	{EQB51151.1; hypothetical protein CGLO_09331 [Colletotrichum gloeosporioides Cg-14]}	{cfj:CFIO01_05967; K01732 E4.2.2.10 pectin lyase 4.2.2.10 }	{GO:0005975; carbohydrate metabolic process; biological_process GO:0005576; NA GO:0030248; cellulose binding; molecular_function GO:0004553; hydrolase activity, hydrolyzing O-glycosyl compounds; molecular_function}	{PHI:3226; T2C7K6 pnl1 36651 Penicillium digitatum Green mould rot Citrus sinensis (related: sweet orange) pectin lyase Gene deletion: full reduced virulence}	{NA}	{AUT30985.1_; CBM1 Modules of approx. 40 residues found almost exclusively in fungi. The cellulose-binding function has been demonstrated in many cases, and appears to be mediated by three aromatic residues separated by about 10.4 angstrom and which form a flat surface. The only non-fungal occurence of CBM1 is in an algal non-hydrolytic polysaccharide-binding protein which is composed of four rep…	{PF00734:Fungal cellulose binding domain}	--	--	--	--
	A01793	{Contig14:600643:601467:+}	{ELA36476.1; fungal cellulose binding domain protein [Colletotrichum gloeosporioides Nara gc5]}	{nhe:NECHADRAFT_7634}	{NA}	{PHI:3216; G4MVX4 MoCDIP4 318829 Magnaporthe oryzae Rice blast Nicotiana benthamiana (no common name found) Effector (plant avirulence determinant) Functional test in host: transient expression effector (plant avirulence determinant)}	{NA}	{BAE65561.1_; AA9 AA9 (formerly GH61) proteins are copper-dependent lytic polysaccharide monooxygenases (LPMOs); cleavage of cellulose chains with oxidation of various carbons (C-1, C-4 and C-6) has been reported several times in the literature; -; BAE65561.1_; CBM1 Modules of approx. 40 residues found almost exclusively in fungi. The cellulose-binding function has been demonstrated in many cases…	{NA}	--	--	--	-0.269545
	A01805	{Contig14:630668:631467:-}	{ELA36489.1; endoglucanase ii [Colletotrichum gloeosporioides Nara gc5]}	{cfj:CFIO01_03891; K19356 E1.14.99.54 lytic cellulose monooxygenase (C1-hydroxylating) 1.14.99.54 }	{NA}	{NA}	{NA}	{AEO56016.1_; AA9 AA9 (formerly GH61) proteins are copper-dependent lytic polysaccharide monooxygenases (LPMOs); cleavage of cellulose chains with oxidation of various carbons (C-1, C-4 and C-6) has been reported several times in the literature; -}	{NA}	--	--	--	-3.17439
	A01881	{Contig14:1140578:1142983:-}	{EQB51679.1; hypothetical protein CGLO_08755 [Colletotrichum gloeosporioides Cg-14]}	{cfj:CFIO01_04161}	{GO:0005975; carbohydrate metabolic process; biological_process GO:0004553; hydrolase activity, hydrolyzing O-glycosyl compounds; molecular_function}	{NA}	{NA}	{CCT68897.1_; GH5_12 endo-beta-1,4-glucanase / cellulase (EC 3.2.1.4); endo-beta-1,4-xylanase (EC 3.2.1.8); beta-glucosidase (EC 3.2.1.21); beta-mannosidase (EC 3.2.1.25); beta-glucosylceramidase (EC 3.2.1.45); glucan beta-1,3-glucosidase (EC 3.2.1.58); licheninase (EC 3.2.1.73); exo-beta-1,4-glucanase / cellodextrinase (EC 3.2.1.74); glucan endo-1,6-beta-glucosidase (EC 3.2.1.75); mannan endo-be…	{PF00150:Cellulase (glycosyl hydrolase family 5)}	-0.625585	-0.626025	0.975797	0.718264
	A01948	{Contig14:1437889:1438666:-}	{EQB53887.1; glycosyl hydrolase family 61 [Colletotrichum gloeosporioides Cg-14]}	{cfj:CFIO01_11829; K22032 K22032 lytic cellulose monooxygenase (C4-dehydrogenating) 1.14.99.56 }	{NA}	{NA}	{NA}	{AEO56642.1_; AA9 AA9 (formerly GH61) proteins are copper-dependent lytic polysaccharide monooxygenases (LPMOs); cleavage of cellulose chains with oxidation of various carbons (C-1, C-4 and C-6) has been reported several times in the literature; -}	{NA}	--	--	2.32431	3.89973
	A02034	{Contig15:62454:63329:+}	{EQB50615.1; glycosyl hydrolase family 61 [Colletotrichum gloeosporioides Cg-14]}	{cfj:CFIO01_04309; K19356 E1.14.99.54 lytic cellulose monooxygenase (C1-hydroxylating) 1.14.99.54 }	{NA}	{PHI:1575; I1RIQ3 GzOB015 5518 Fusarium graminearum Fusarium ear blight Triticum (related: wheat) transcription factor Gene deletion unaffected pathogenicity}	{NA}	{CEI66075.1_; AA9 AA9 (formerly GH61) proteins are copper-dependent lytic polysaccharide monooxygenases (LPMOs); cleavage of cellulose chains with oxidation of various carbons (C-1, C-4 and C-6) has been reported several times in the literature; -}	{NA}	--	--	1.51453	2.21301
	A02169	{Contig15:617784:619232:-}	{EQB51834.1; hypothetical protein CGLO_08594 [Colletotrichum gloeosporioides Cg-14]}	{cfj:CFIO01_12315}	{GO:0005975; carbohydrate metabolic process; biological_process GO:0004553; hydrolase activity, hydrolyzing O-glycosyl compounds; molecular_function}	{NA}	{NA}	{EGX45164.1_; GH5_22 endo-beta-1,4-glucanase / cellulase (EC 3.2.1.4); endo-beta-1,4-xylanase (EC 3.2.1.8); beta-glucosidase (EC 3.2.1.21); beta-mannosidase (EC 3.2.1.25); beta-glucosylceramidase (EC 3.2.1.45); glucan beta-1,3-glucosidase (EC 3.2.1.58); licheninase (EC 3.2.1.73); exo-beta-1,4-glucanase / cellodextrinase (EC 3.2.1.74); glucan endo-1,6-beta-glucosidase (EC 3.2.1.75); mannan endo-be…	{PF00150:Cellulase (glycosyl hydrolase family 5)}	1.14855	-2.29899	1.24092	1.06076
	A02346	{Contig16:188708:191352:+}	{ELA35777.1; udp-glucose 4-epimerase [Colletotrichum gloeosporioides Nara gc5]}	{cfj:CFIO01_13683}	{GO:0003824; NA GO:0050662; coenzyme binding; molecular_function GO:0055114; oxidation-reduction process; biological_process GO:0003854; 3-beta-hydroxy-delta5-steroid dehydrogenase activity; molecular_function GO:0016616; oxidoreductase activity, acting on the CH-OH group of donors, NAD or NADP as acceptor; molecular_function GO:0006694; steroid biosynthetic process; biological_process}	{PHI:3378; G9JLA8 Plegl1 285811 Pseudopyrenochaeta lycopersici Corky root rot of tomato Solanum lycopersicum (related: tomato) lytic polysaccharide monooxygenase Gene deletion: full unaffected pathogenicity}	{NA}	{AEO58169.1_; AA9 AA9 (formerly GH61) proteins are copper-dependent lytic polysaccharide monooxygenases (LPMOs); cleavage of cellulose chains with oxidation of various carbons (C-1, C-4 and C-6) has been reported several times in the literature; -; AEO58169.1_; CBM1 Modules of approx. 40 residues found almost exclusively in fungi. The cellulose-binding function has been demonstrated in many cases…	{PF01073:3-beta hydroxysteroid dehydrogenase/isomerase family PF01370:NAD dependent epimerase/dehydratase family}	--	2.09406	1.12194	1.96967
	A02484	{Contig16:952597:954135:-}	{EQB54378.1; hypothetical protein CGLO_05791 [Colletotrichum gloeosporioides Cg-14]}	{nhe:NECHADRAFT_106390; K01732 E4.2.2.10 pectin lyase 4.2.2.10 }	{GO:0030248; cellulose binding; molecular_function GO:0072669; tRNA-splicing ligase complex; cellular_component GO:0004553; hydrolase activity, hydrolyzing O-glycosyl compounds; molecular_function GO:0048598; embryonic morphogenesis; biological_process GO:0005975; carbohydrate metabolic process; biological_process GO:0005576; NA}	{NA}	{NA}	{CEI70546.1_; CBM1 Modules of approx. 40 residues found almost exclusively in fungi. The cellulose-binding function has been demonstrated in many cases, and appears to be mediated by three aromatic residues separated by about 10.4 angstrom and which form a flat surface. The only non-fungal occurence of CBM1 is in an algal non-hydrolytic polysaccharide-binding protein which is composed of four rep…	{PF15323:Developmental protein PF00734:Fungal cellulose binding domain}	-1.77784	-0.154606	0.790164	2.11403
	A02496	{Contig16:1039166:1040757:-}	{ELA29505.1; cellulose-binding protein [Colletotrichum gloeosporioides Nara gc5]}	{fpu:FPSE_05432}	{NA}	{NA}	{NA}	{NA}	{NA}	--	--	--	-1.84771
	A02560	{Contig16:1235780:1237650:-}	{EQB51341.1; rhamnogalacturonase B [Colletotrichum gloeosporioides Cg-14]}	{cfj:CFIO01_09977; K18195 RGL4, rhiE rhamnogalacturonan endolyase 4.2.2.23 }	{GO:0005975; carbohydrate metabolic process; biological_process GO:0016837; carbon-oxygen lyase activity, acting on polysaccharides; molecular_function GO:0030246; carbohydrate binding; molecular_function}	{NA}	{NA}	{EGX51477.1_; CBM1 Modules of approx. 40 residues found almost exclusively in fungi. The cellulose-binding function has been demonstrated in many cases, and appears to be mediated by three aromatic residues separated by about 10.4 angstrom and which form a flat surface. The only non-fungal occurence of CBM1 is in an algal non-hydrolytic polysaccharide-binding protein which is composed of four rep…	{PF09284:Rhamnogalacturonan lyase B, N-terminal}	1.8646	3.75249	0.0326493	0.0539567
	A02622	{Contig17:197887:199442:-}	{ELA31292.1; exoglucanase type c precursor [Colletotrichum gloeosporioides Nara gc5]}	{cfj:CFIO01_00807; K01225 CBH1 cellulose 1,4-beta-cellobiosidase 3.2.1.91 Metabolism; Carbohydrate metabolism; Starch and sucrose metabolism [PATH:ko00500] Metabolism; Global and overview maps; Metabolic pathways [PATH:ko01100]}	{GO:0005975; carbohydrate metabolic process; biological_process GO:0004553; hydrolase activity, hydrolyzing O-glycosyl compounds; molecular_function}	{NA}	{NA}	{XP_370337.1_; GH7 endo-beta-1,4-glucanase (EC 3.2.1.4); reducing end-acting cellobiohydrolase (EC 3.2.1.176); chitosanase (EC 3.2.1.132); endo-beta-1,3-1,4-glucanase (EC 3.2.1.73) formerly known as cellulase family C. The cellobiohydrolases of this family act processively from the reducing ends of cellulose chains to generate cellobiose. This is markedly different from the IUBMB definition of ce…	{PF00840:Glycosyl hydrolase family 7}	4.93471	7.07097	4.76954	4.92925
	A02740	{Contig17:714068:714866:+}	{ELA32684.1; acetyl xylan esterase [Colletotrichum gloeosporioides Nara gc5]}	{cfj:CFIO01_00555; K05972 AXE1 acetylxylan esterase 3.1.1.72 }	{GO:0016787; hydrolase activity; molecular_function GO:0008152; NA}	{NA}	{NA}	{APA13322.1_; CBM1 Modules of approx. 40 residues found almost exclusively in fungi. The cellulose-binding function has been demonstrated in many cases, and appears to be mediated by three aromatic residues separated by about 10.4 angstrom and which form a flat surface. The only non-fungal occurence of CBM1 is in an algal non-hydrolytic polysaccharide-binding protein which is composed of four rep…	{PF01083:Cutinase PF02230:Phospholipase/Carboxylesterase}	5.53155	2.9609	1.2645	0.769415
	A02768	{Contig17:817126:819314:+}	{ELA35008.1; glucan -beta-glucosidase precursor [Colletotrichum gloeosporioides Nara gc5]}	{cfj:CFIO01_13273}	{GO:0005975; carbohydrate metabolic process; biological_process GO:0003824; NA GO:0004553; hydrolase activity, hydrolyzing O-glycosyl compounds; molecular_function GO:0045444; fat cell differentiation; biological_process GO:0051536; iron-sulfur cluster binding; molecular_function}	{NA}	{NA}	{CCT70180.1_; GH5_9 endo-beta-1,4-glucanase / cellulase (EC 3.2.1.4); endo-beta-1,4-xylanase (EC 3.2.1.8); beta-glucosidase (EC 3.2.1.21); beta-mannosidase (EC 3.2.1.25); beta-glucosylceramidase (EC 3.2.1.45); glucan beta-1,3-glucosidase (EC 3.2.1.58); licheninase (EC 3.2.1.73); exo-beta-1,4-glucanase / cellodextrinase (EC 3.2.1.74); glucan endo-1,6-beta-glucosidase (EC 3.2.1.75); mannan endo-bet…	{PF15202:Adipogenin PF00150:Cellulase (glycosyl hydrolase family 5) PF04055:Radical SAM superfamily}	-3.84679	-0.151006	0.742092	0.618712
	A02993	{Contig18:1037681:1038999:-}	{ELA23144.1; exoglucanase 3 precursor [Colletotrichum gloeosporioides Nara gc5]}	{cfj:CFIO01_07048; K19668 CBH2, cbhA cellulose 1,4-beta-cellobiosidase 3.2.1.91 Metabolism; Carbohydrate metabolism; Starch and sucrose metabolism [PATH:ko00500] Metabolism; Global and overview maps; Metabolic pathways [PATH:ko01100] Environmental Information Processing; Signal transduction; Two-component system [PATH:ko02020]}	{GO:0004553; hydrolase activity, hydrolyzing O-glycosyl compounds; molecular_function GO:0030245; cellulose catabolic process; biological_process}	{NA}	{NA}	{AAQ38151.1_; GH6 endoglucanase (EC 3.2.1.4); cellobiohydrolase (EC 3.2.1.91) formerly known as cellulase family B. The cellobiohydrolases of this family are widely believed to act processively from the non-reducing ends of cellulose chains to generate cellobiose.}	{PF01341:Glycosyl hydrolases family 6}	--	--	--	0.0559035
	A03010	{Contig18:1082620:1083595:-}	{EQB48529.1; cellulose-growth-specific protein [Colletotrichum gloeosporioides Cg-14]}	{cfj:CFIO01_00432}	{GO:0055114; oxidation-reduction process; biological_process GO:0016491; oxidoreductase activity; molecular_function}	{NA}	{NA}	{XP_003709110.1_; AA9 AA9 (formerly GH61) proteins are copper-dependent lytic polysaccharide monooxygenases (LPMOs); cleavage of cellulose chains with oxidation of various carbons (C-1, C-4 and C-6) has been reported several times in the literature; -}	{PF00941:FAD binding domain in molybdopterin dehydrogenase}	--	--	--	--
	A03011	{Contig18:1084372:1085320:-}	{ELA26364.1; fungal cellulose binding domain-containing protein [Colletotrichum gloeosporioides Cg-14|Colletotrichum gloeosporioides Nara gc5]}	{cfj:CFIO01_00433}	{NA}	{NA}	{NA}	{CAP61650.1_; AA9 AA9 (formerly GH61) proteins are copper-dependent lytic polysaccharide monooxygenases (LPMOs); cleavage of cellulose chains with oxidation of various carbons (C-1, C-4 and C-6) has been reported several times in the literature; -}	{NA}	--	--	--	--
	A03073	{Contig18:203641:208523:+}	{EQB46441.1; FAD binding domain-containing protein [Colletotrichum gloeosporioides Cg-14]}	{cfj:CFIO01_05772}	{GO:0009405; pathogenesis; biological_process GO:0030570; pectate lyase activity; molecular_function GO:0005576; NA GO:0055114; oxidation-reduction process; biological_process GO:0005975; carbohydrate metabolic process; biological_process GO:0004553; hydrolase activity, hydrolyzing O-glycosyl compounds; molecular_function GO:0016020; membrane; cellular_component GO:0030248; cellulose binding; mol…	{PHI:179; Q04701 PELA 140110 Nectria haematococca Root rot Pisum sativum (related: pea) Pectate lyase Gene disruption; gene complementation reduced virulence}	{NA}	{NA}	{PF07992:Pyridine nucleotide-disulphide oxidoreductase PF01494:FAD binding domain PF01266:FAD dependent oxidoreductase PF07462:Merozoite surface protein 1 (MSP1) C-terminus PF00734:Fungal cellulose binding domain PF03211:Pectate lyase PF00216:Bacterial DNA-binding protein}	--	2.22199	1.21257	2.48132
	A03290	{Contig19:509031:510038:+}	{EQB53199.1; glycosyl hydrolase family 16 [Colletotrichum gloeosporioides Cg-14]}	{val:VDBG_01293}	{GO:0004553; hydrolase activity, hydrolyzing O-glycosyl compounds; molecular_function GO:0005975; carbohydrate metabolic process; biological_process}	{NA}	{NA}	{ATE52790.1_; CBM6 Modules of approx. 120 residues. The cellulose-binding function has been demonstrated in one case on amorphous cellulose and beta-1,4-xylan. Some of these modules also bind beta-1,3-glucan, beta-1,3-1,4-glucan, and beta-1,4-glucan. -; ATE52790.1_; GH16 xyloglucan:xyloglucosyltransferase (EC 2.4.1.207); keratan-sulfate endo-1,4-beta-galactosidase (EC 3.2.1.103); endo-1,3-beta-gl…	{PF00722:Glycosyl hydrolases family 16}	--	--	--	--
	A03376	{Contig19:813027:813970:-}	{EQB49135.1; glycosyl hydrolase family 16 [Colletotrichum gloeosporioides Cg-14]}	{cfj:CFIO01_12390}	{GO:0004553; hydrolase activity, hydrolyzing O-glycosyl compounds; molecular_function GO:0005975; carbohydrate metabolic process; biological_process}	{NA}	{NA}	{AUY53859.1_; CBM6 Modules of approx. 120 residues. The cellulose-binding function has been demonstrated in one case on amorphous cellulose and beta-1,4-xylan. Some of these modules also bind beta-1,3-glucan, beta-1,3-1,4-glucan, and beta-1,4-glucan. -; AUY53859.1_; GH16 xyloglucan:xyloglucosyltransferase (EC 2.4.1.207); keratan-sulfate endo-1,4-beta-galactosidase (EC 3.2.1.103); endo-1,3-beta-gl…	{PF00722:Glycosyl hydrolases family 16}	--	1.62951	1.1328	--
	A03577	{Contig1:5284509:5286171:-}	{ENH80646.1; endoglucanase b [Colletotrichum orbiculare MAFF 240422]}	{cfj:CFIO01_10346}	{GO:0016021; integral to membrane; cellular_component GO:0007219; Notch signaling pathway; biological_process GO:0007275; multicellular organismal development; biological_process GO:0008061; chitin binding; molecular_function}	{NA}	{NA}	{CEI69745.1_; AA9 AA9 (formerly GH61) proteins are copper-dependent lytic polysaccharide monooxygenases (LPMOs); cleavage of cellulose chains with oxidation of various carbons (C-1, C-4 and C-6) has been reported several times in the literature; -; CEI69745.1_; CBM18 Modules of approx. 40 residues. The chitin-binding function has been demonstrated in many cases. These modules are found attached t…	{PF00187:Chitin recognition protein PF07657:N terminus of Notch ligand}	1.66916	2.50786	2.84587	3.14393
	A04081	{Contig1:1567088:1569638:-}	{EQB50640.1; hypothetical protein CGLO_09896 [Colletotrichum gloeosporioides Cg-14]}	{cfj:CFIO01_00967; K19355 MAN mannan endo-1,4-beta-mannosidase 3.2.1.78 Metabolism; Carbohydrate metabolism; Fructose and mannose metabolism [PATH:ko00051]}	{GO:0004553; hydrolase activity, hydrolyzing O-glycosyl compounds; molecular_function GO:0016788; hydrolase activity, acting on ester bonds; molecular_function GO:0004565; beta-galactosidase activity; molecular_function GO:0009341; beta-galactosidase complex; cellular_component GO:0005975; carbohydrate metabolic process; biological_process}	{NA}	{NA}	{AEO60897.1_; GH5_7 Family endo-beta-1,4-glucanase / cellulase (EC 3.2.1.4); endo-beta-1,4-xylanase (EC 3.2.1.8); beta-glucosidase (EC 3.2.1.21); beta-mannosidase (EC 3.2.1.25); beta-glucosylceramidase (EC 3.2.1.45); glucan beta-1,3-glucosidase (EC 3.2.1.58); licheninase (EC 3.2.1.73); exo-beta-1,4-glucanase / cellodextrinase (EC 3.2.1.74); glucan endo-1,6-beta-glucosidase (EC 3.2.1.75); mannan e…	{PF02449:Beta-galactosidase PF00657:GDSL-like Lipase/Acylhydrolase PF02836:Glycosyl hydrolases family 2, TIM barrel domain PF00150:Cellulase (glycosyl hydrolase family 5)}	--	3.25217	0.00752379	0.929348
	A04787	{Contig20:43719:46613:+}	{ELA25858.1; beta-alanine [Colletotrichum gloeosporioides Nara gc5]}	{cfj:CFIO01_05809}	{GO:0016787; hydrolase activity; molecular_function GO:0008152; NA}	{PHI:1581; I1RPX8 GzOB021 5518 Fusarium graminearum Fusarium ear blight Triticum (related: wheat) transcription factor Gene deletion unaffected pathogenicity}	{NA}	{AEO64177.1_; AA9 AA9 (formerly GH61) proteins are copper-dependent lytic polysaccharide monooxygenases (LPMOs); cleavage of cellulose chains with oxidation of various carbons (C-1, C-4 and C-6) has been reported several times in the literature; -}	{PF01546:Peptidase family M20/M25/M40}	1.89476	1.36323	1.98209	3.14375
	A04818	{Contig20:170869:172232:-}	{EQB54091.1; beta-1,6-galactanase [Colletotrichum gloeosporioides Cg-14]}	{cfj:CFIO01_12190}	{GO:0005975; carbohydrate metabolic process; biological_process GO:0004553; hydrolase activity, hydrolyzing O-glycosyl compounds; molecular_function}	{NA}	{NA}	{BAF42338.1_; GH5_16 endo-beta-1,4-glucanase / cellulase (EC 3.2.1.4); endo-beta-1,4-xylanase (EC 3.2.1.8); beta-glucosidase (EC 3.2.1.21); beta-mannosidase (EC 3.2.1.25); beta-glucosylceramidase (EC 3.2.1.45); glucan beta-1,3-glucosidase (EC 3.2.1.58); licheninase (EC 3.2.1.73); exo-beta-1,4-glucanase / cellodextrinase (EC 3.2.1.74); glucan endo-1,6-beta-glucosidase (EC 3.2.1.75); mannan endo-be…	{PF00150:Cellulase (glycosyl hydrolase family 5)}	5.10764	6.01131	6.42061	7.32305
	A04876	{Contig20:566469:567456:-}	{EQB47908.1; hypothetical protein CGLO_12907 [Colletotrichum gloeosporioides Cg-14]}	{mbe:MBM_04551}	{NA}	{NA}	{NA}	{EGX44929.1_; AA9 AA9 (formerly GH61) proteins are copper-dependent lytic polysaccharide monooxygenases (LPMOs); cleavage of cellulose chains with oxidation of various carbons (C-1, C-4 and C-6) has been reported several times in the literature; -; EGX44929.1_; CBM1 Modules of approx. 40 residues found almost exclusively in fungi. The cellulose-binding function has been demonstrated in many cases…	{NA}	1.34882	--	4.40231	3.85737
	A04920	{Contig20:816994:818181:-}	{ELA29698.1; endo-1,4-beta-xylanase [Colletotrichum gloeosporioides Nara gc5]}	{cfj:CFIO01_07322; K01181 E3.2.1.8, xynA endo-1,4-beta-xylanase 3.2.1.8 }	{GO:0004553; hydrolase activity, hydrolyzing O-glycosyl compounds; molecular_function GO:0005975; carbohydrate metabolic process; biological_process}	{PHI:2204; G4MTF8 "endo-1 4-beta-xylanase [GH10 family]" 318829 Magnaporthe oryzae Rice blast Triticum (related: wheat) Endo-beta-1_4 xylanase Altered gene expression / gene regulation: silencing reduced virulence}	{O59937_FUSOX; XYL3 AAC06239.1 384 Fusarium oxysporum 59765 SIMILARITY: Belongs to the glycosyl hydrolase 10 (cellulase F) family. 10323234 Unknown {ID:PF00734; Description: CBM_1} {ID:PF00331; Description: CBM_1} Multiple genera in multiple families plants Blights, wilts, rots of various sorts Blight {ID:0005576; Method: IEA:InterPro; Description: C:extracellular region} {ID:0043169; Method: IEA…	{AWO67305.1_; GH10 endo-1,4-beta-xylanase (EC 3.2.1.8); endo-1,3-beta-xylanase (EC 3.2.1.32); tomatinase (EC 3.2.1.-); xylan endotransglycosylase (EC 2.4.2.-) formerly known as cellulase family F.}	{PF00331:Glycosyl hydrolase family 10}	1.36789	4.18555	3.4182	2.06292
	A05156	{Contig21:853117:854313:+}	{KXH26720.1; PHB depolymerase family esterase [Colletotrichum simmondsii]}	{cfj:CFIO01_11266; K05972 AXE1 acetylxylan esterase 3.1.1.72 }	{GO:0006508; proteolysis; biological_process GO:0008236; serine-type peptidase activity; molecular_function GO:0004553; hydrolase activity, hydrolyzing O-glycosyl compounds; molecular_function GO:0008152; NA GO:0030248; cellulose binding; molecular_function GO:0016787; hydrolase activity; molecular_function GO:0005576; NA GO:0005975; carbohydrate metabolic process; biological_process}	{PHI:2451; I1S3N8 FAEB1 5518 Fusarium graminearum Fusarium head blight Triticum (related: wheat) Feruloyl esterase gene family Gene disruption unaffected pathogenicity}	{NA}	{XP_324890.1_; CBM1 Modules of approx. 40 residues found almost exclusively in fungi. The cellulose-binding function has been demonstrated in many cases, and appears to be mediated by three aromatic residues separated by about 10.4 angstrom and which form a flat surface. The only non-fungal occurence of CBM1 is in an algal non-hydrolytic polysaccharide-binding protein which is composed of four re…	{PF02230:Phospholipase/Carboxylesterase PF07859:alpha/beta hydrolase fold PF00326:Prolyl oligopeptidase family PF00734:Fungal cellulose binding domain PF10503:Esterase PHB depolymerase PF05577:Serine carboxypeptidase S28}	--	--	0.00752379	3.8712
	A05169	{Contig21:908730:910186:-}	{EQB45939.1; endo-beta-1 [Colletotrichum gloeosporioides Cg-14]}	{cfj:CFIO01_07885}	{GO:0004553; hydrolase activity, hydrolyzing O-glycosyl compounds; molecular_function GO:0005975; carbohydrate metabolic process; biological_process}	{NA}	{NA}	{CAK38078.1_; GH5_16 endo-beta-1,4-glucanase / cellulase (EC 3.2.1.4); endo-beta-1,4-xylanase (EC 3.2.1.8); beta-glucosidase (EC 3.2.1.21); beta-mannosidase (EC 3.2.1.25); beta-glucosylceramidase (EC 3.2.1.45); glucan beta-1,3-glucosidase (EC 3.2.1.58); licheninase (EC 3.2.1.73); exo-beta-1,4-glucanase / cellodextrinase (EC 3.2.1.74); glucan endo-1,6-beta-glucosidase (EC 3.2.1.75); mannan endo-be…	{PF00150:Cellulase (glycosyl hydrolase family 5)}	--	--	--	-2.63191
	A05234	{Contig22:454375:455808:-}	{KXH25203.1; glycosyl hydrolase family 10 [Colletotrichum simmondsii]}	{cfj:CFIO01_04638; K01181 E3.2.1.8, xynA endo-1,4-beta-xylanase 3.2.1.8 }	{GO:0004553; hydrolase activity, hydrolyzing O-glycosyl compounds; molecular_function GO:0030248; cellulose binding; molecular_function GO:0005576; NA GO:0005975; carbohydrate metabolic process; biological_process}	{PHI:2206; G4NBN8 "endo-1 4-beta-xylanase precursor [GH10 family]" 318829 Magnaporthe oryzae Rice blast Triticum (related: wheat) Endo-beta-1_4 xylanase Altered gene expression / gene regulation: silencing reduced virulence}	{O59937_FUSOX; XYL3 AAC06239.1 384 Fusarium oxysporum 59765 SIMILARITY: Belongs to the glycosyl hydrolase 10 (cellulase F) family. 10323234 Unknown {ID:PF00734; Description: CBM_1} {ID:PF00331; Description: CBM_1} Multiple genera in multiple families plants Blights, wilts, rots of various sorts Blight {ID:0005576; Method: IEA:InterPro; Description: C:extracellular region} {ID:0043169; Method: IEA…	{ALF05564.1_; GH10 endo-1,4-beta-xylanase (EC 3.2.1.8); endo-1,3-beta-xylanase (EC 3.2.1.32); tomatinase (EC 3.2.1.-); xylan endotransglycosylase (EC 2.4.2.-) formerly known as cellulase family F.}	{PF00734:Fungal cellulose binding domain PF00331:Glycosyl hydrolase family 10}	2.52993	4.91399	8.38795	8.49565
	A05290	{Contig22:667947:669516:+}	{ELA35581.1; cellulose-binding protein [Colletotrichum gloeosporioides Nara gc5]}	{cfj:CFIO01_10737}	{NA}	{NA}	{NA}	{NA}	{NA}	--	--	4.15167	4.30651
	A05628	{Contig24:653467:654378:-}	{EQB58273.1; glycosyl hydrolase family 61 [Colletotrichum gloeosporioides Cg-14]}	{cfj:CFIO01_03397}	{NA}	{PHI:1581; I1RPX8 GzOB021 5518 Fusarium graminearum Fusarium ear blight Triticum (related: wheat) transcription factor Gene deletion unaffected pathogenicity}	{NA}	{CEI67976.1_; AA9 AA9 (formerly GH61) proteins are copper-dependent lytic polysaccharide monooxygenases (LPMOs); cleavage of cellulose chains with oxidation of various carbons (C-1, C-4 and C-6) has been reported several times in the literature; -}	{NA}	5.8306	6.20224	9.85409	10.3262
	A05653	{Contig24:737133:738409:-}	{ELA38303.1; extracellular endoglucanase [Colletotrichum gloeosporioides Nara gc5]}	{cfj:CFIO01_03424; K01179 E3.2.1.4 endoglucanase 3.2.1.4 Metabolism; Carbohydrate metabolism; Starch and sucrose metabolism [PATH:ko00500] Metabolism; Global and overview maps; Metabolic pathways [PATH:ko01100]}	{GO:0004553; hydrolase activity, hydrolyzing O-glycosyl compounds; molecular_function GO:0005975; carbohydrate metabolic process; biological_process}	{PHI:547; Q6IVV6 CEL5A 40559 Botrytis cinerea Grey mould Gerbera (no common name found) "endo-beta-1 4-xylanase" Gene disruption unaffected pathogenicity}	{Q6IVV6_BOTFU; CEL5A AAT40313.1 424 Botryotinia fuckeliana 40559 Unknown Unknown Unknown {ID:PF00150; Description: Cellulase} Various plant families plants Grey mould. Parasite or saprophyte Gray Mould {ID:0043169; Method: IEA:InterPro; Description: F:cation binding} {ID:0004553; Method: IEA:InterPro; Description: F:hydrolase activity, hydrolyzing O-glycosyl compounds} {ID:0005975; Method: IEA:In…	{CEI65445.1_; GH5_5 endo-beta-1,4-glucanase / cellulase (EC 3.2.1.4); endo-beta-1,4-xylanase (EC 3.2.1.8); beta-glucosidase (EC 3.2.1.21); beta-mannosidase (EC 3.2.1.25); beta-glucosylceramidase (EC 3.2.1.45); glucan beta-1,3-glucosidase (EC 3.2.1.58); licheninase (EC 3.2.1.73); exo-beta-1,4-glucanase / cellodextrinase (EC 3.2.1.74); glucan endo-1,6-beta-glucosidase (EC 3.2.1.75); mannan endo-bet…	{PF00150:Cellulase (glycosyl hydrolase family 5)}	--	5.06778	2.37529	0.613631
	A05838	{Contig25:613050:614310:-}	{EQB58155.1; cellulase [Colletotrichum gloeosporioides Cg-14]}	{cfj:CFIO01_08588; K01179 E3.2.1.4 endoglucanase 3.2.1.4 Metabolism; Carbohydrate metabolism; Starch and sucrose metabolism [PATH:ko00500] Metabolism; Global and overview maps; Metabolic pathways [PATH:ko01100]}	{GO:0030248; cellulose binding; molecular_function GO:0004553; hydrolase activity, hydrolyzing O-glycosyl compounds; molecular_function GO:0005975; carbohydrate metabolic process; biological_process GO:0005576; NA}	{PHI:547; Q6IVV6 CEL5A 40559 Botrytis cinerea Grey mould Gerbera (no common name found) "endo-beta-1 4-xylanase" Gene disruption unaffected pathogenicity}	{Q6IVV6_BOTFU; CEL5A AAT40313.1 424 Botryotinia fuckeliana 40559 Unknown Unknown Unknown {ID:PF00150; Description: Cellulase} Various plant families plants Grey mould. Parasite or saprophyte Gray Mould {ID:0043169; Method: IEA:InterPro; Description: F:cation binding} {ID:0004553; Method: IEA:InterPro; Description: F:hydrolase activity, hydrolyzing O-glycosyl compounds} {ID:0005975; Method: IEA:In…	{CEI62377.1_; CBM1 Modules of approx. 40 residues found almost exclusively in fungi. The cellulose-binding function has been demonstrated in many cases, and appears to be mediated by three aromatic residues separated by about 10.4 angstrom and which form a flat surface. The only non-fungal occurence of CBM1 is in an algal non-hydrolytic polysaccharide-binding protein which is composed of four rep…	{PF00150:Cellulase (glycosyl hydrolase family 5) PF00734:Fungal cellulose binding domain}	3.75211	2.44459	3.93749	3.98633
	A05855	{Contig25:688006:689283:-}	{EQB55664.1; glycosyl hydrolase family 6 [Colletotrichum gloeosporioides Cg-14]}	{cfj:CFIO01_08570; K19668 CBH2, cbhA cellulose 1,4-beta-cellobiosidase 3.2.1.91 Metabolism; Carbohydrate metabolism; Starch and sucrose metabolism [PATH:ko00500] Metabolism; Global and overview maps; Metabolic pathways [PATH:ko01100] Environmental Information Processing; Signal transduction; Two-component system [PATH:ko02020]}	{GO:0004553; hydrolase activity, hydrolyzing O-glycosyl compounds; molecular_function GO:0030245; cellulose catabolic process; biological_process}	{NA}	{NA}	{AEO55787.1_; CBM1 Modules of approx. 40 residues found almost exclusively in fungi. The cellulose-binding function has been demonstrated in many cases, and appears to be mediated by three aromatic residues separated by about 10.4 angstrom and which form a flat surface. The only non-fungal occurence of CBM1 is in an algal non-hydrolytic polysaccharide-binding protein which is composed of four rep…	{PF01341:Glycosyl hydrolases family 6}	--	4.39184	2.37407	1.41054
	A06032	{Contig26:620118:621247:-}	{EQB59443.1; hypothetical protein CGLO_00167 [Colletotrichum gloeosporioides Cg-14]}	{cfj:CFIO01_04911; K19356 E1.14.99.54 lytic cellulose monooxygenase (C1-hydroxylating) 1.14.99.54 }	{GO:0004553; hydrolase activity, hydrolyzing O-glycosyl compounds; molecular_function GO:0030248; cellulose binding; molecular_function GO:0005576; NA GO:0005975; carbohydrate metabolic process; biological_process}	{PHI:3378; G9JLA8 Plegl1 285811 Pseudopyrenochaeta lycopersici Corky root rot of tomato Solanum lycopersicum (related: tomato) lytic polysaccharide monooxygenase Gene deletion: full unaffected pathogenicity}	{NA}	{EAA26873.1_; AA9 AA9 (formerly GH61) proteins are copper-dependent lytic polysaccharide monooxygenases (LPMOs); cleavage of cellulose chains with oxidation of various carbons (C-1, C-4 and C-6) has been reported several times in the literature; -; EAA26873.1_; CBM1 Modules of approx. 40 residues found almost exclusively in fungi. The cellulose-binding function has been demonstrated in many cases…	{PF00734:Fungal cellulose binding domain}	--	2.03015	--	-0.504421
	A06033	{Contig26:624432:625753:+}	{EQB59442.1; hypothetical protein CGLO_00166 [Colletotrichum gloeosporioides Cg-14]}	{cfj:CFIO01_04912; K19355 MAN mannan endo-1,4-beta-mannosidase 3.2.1.78 Metabolism; Carbohydrate metabolism; Fructose and mannose metabolism [PATH:ko00051]}	{GO:0004553; hydrolase activity, hydrolyzing O-glycosyl compounds; molecular_function GO:0003723; RNA binding; molecular_function GO:0005975; carbohydrate metabolic process; biological_process GO:0009341; beta-galactosidase complex; cellular_component GO:0006355; regulation of transcription, DNA-dependent; biological_process GO:0004565; beta-galactosidase activity; molecular_function}	{NA}	{NA}	{ADW82104.1_; GH5_7 Family endo-beta-1,4-glucanase / cellulase (EC 3.2.1.4); endo-beta-1,4-xylanase (EC 3.2.1.8); beta-glucosidase (EC 3.2.1.21); beta-mannosidase (EC 3.2.1.25); beta-glucosylceramidase (EC 3.2.1.45); glucan beta-1,3-glucosidase (EC 3.2.1.58); licheninase (EC 3.2.1.73); exo-beta-1,4-glucanase / cellodextrinase (EC 3.2.1.74); glucan endo-1,6-beta-glucosidase (EC 3.2.1.75); mannan e…	{PF00150:Cellulase (glycosyl hydrolase family 5) PF02836:Glycosyl hydrolases family 2, TIM barrel domain PF02449:Beta-galactosidase}	3.53854	3.51654	6.71368	8.01443
	A06079	{Contig27:69237:70083:-}	{ELA29128.1; endoglucanase ii [Colletotrichum gloeosporioides Nara gc5]}	{val:VDBG_09562; K19356 E1.14.99.54 lytic cellulose monooxygenase (C1-hydroxylating) 1.14.99.54 }	{NA}	{NA}	{NA}	{AEO56416.1_; AA9 AA9 (formerly GH61) proteins are copper-dependent lytic polysaccharide monooxygenases (LPMOs); cleavage of cellulose chains with oxidation of various carbons (C-1, C-4 and C-6) has been reported several times in the literature; -; AEO56416.1_; CBM1 Modules of approx. 40 residues found almost exclusively in fungi. The cellulose-binding function has been demonstrated in many cases…	{NA}	2.42116	--	--	-2.58688
	A06235	{Contig28:81672:82891:-}	{ELA26413.1; glycoside hydrolase family 5 protein [Colletotrichum gloeosporioides Nara gc5]}	{cfj:CFIO01_03905; K19355 MAN mannan endo-1,4-beta-mannosidase 3.2.1.78 Metabolism; Carbohydrate metabolism; Fructose and mannose metabolism [PATH:ko00051]}	{GO:0004553; hydrolase activity, hydrolyzing O-glycosyl compounds; molecular_function GO:0005975; carbohydrate metabolic process; biological_process}	{NA}	{NA}	{CEI63212.1_; GH5_31 endo-beta-1,4-glucanase / cellulase (EC 3.2.1.4); endo-beta-1,4-xylanase (EC 3.2.1.8); beta-glucosidase (EC 3.2.1.21); beta-mannosidase (EC 3.2.1.25); beta-glucosylceramidase (EC 3.2.1.45); glucan beta-1,3-glucosidase (EC 3.2.1.58); licheninase (EC 3.2.1.73); exo-beta-1,4-glucanase / cellodextrinase (EC 3.2.1.74); glucan endo-1,6-beta-glucosidase (EC 3.2.1.75); mannan endo-be…	{PF00150:Cellulase (glycosyl hydrolase family 5)}	--	--	--	-2.69947
	A06325	{Contig28:501029:502336:-}	{EQB44855.1; hypothetical protein CGLO_16351 [Colletotrichum gloeosporioides Cg-14]}	{cfj:CFIO01_02190}	{NA}	{NA}	{NA}	{EGX51171.1_; CBM1 Modules of approx. 40 residues found almost exclusively in fungi. The cellulose-binding function has been demonstrated in many cases, and appears to be mediated by three aromatic residues separated by about 10.4 angstrom and which form a flat surface. The only non-fungal occurence of CBM1 is in an algal non-hydrolytic polysaccharide-binding protein which is composed of four rep…	{NA}	-0.532973	-0.291334	-1.13006	-0.413586
	A06486	{Contig29:437160:438500:+}	{ELA33398.1; glycosyl hydrolase family 7 [Colletotrichum gloeosporioides Nara gc5]}	{cfj:CFIO01_00283}	{GO:0005975; carbohydrate metabolic process; biological_process GO:0004553; hydrolase activity, hydrolyzing O-glycosyl compounds; molecular_function}	{PHI:566; Q9C1F9 cel2 5017 Bipolaris zeicola Leaf spot Zea mays (related: maize) Endo-beta-1_4-glucanase Gene disruption unaffected pathogenicity}	{Q9C1F9_COCCA; CEL2 AAK19621.1 423 Cochliobolus carbonum 5017 Unknown 11471744 Unknown {ID:PF00840; Description: Glyco_hydro_7} Corn, Zea mays, sometimes on Sorghum (Poaceae) and various other plant families plants Northern corn leaf spot, ear and kernel rot Leaf Spot {ID:0004553; Method: IEA:InterPro; Description: F:hydrolase activity, hydrolyzing O-glycosyl compounds} {ID:0005975; Method: IEA:I…	{CAD56666.1_; GH7 endo-beta-1,4-glucanase (EC 3.2.1.4); reducing end-acting cellobiohydrolase (EC 3.2.1.176); chitosanase (EC 3.2.1.132); endo-beta-1,3-1,4-glucanase (EC 3.2.1.73) formerly known as cellulase family C. The cellobiohydrolases of this family act processively from the reducing ends of cellulose chains to generate cellobiose. This is markedly different from the IUBMB definition of cel…	{PF00840:Glycosyl hydrolase family 7}	1.59227	2.63991	4.75296	6.13297
	A06556	{Contig29:680988:682733:-}	{AXB50469.1; exoglucanase [Colletotrichum gloeosporioides]}	{cfj:CFIO01_00218; K01225 CBH1 cellulose 1,4-beta-cellobiosidase 3.2.1.91 Metabolism; Carbohydrate metabolism; Starch and sucrose metabolism [PATH:ko00500] Metabolism; Global and overview maps; Metabolic pathways [PATH:ko01100]}	{GO:0030248; cellulose binding; molecular_function GO:0004553; hydrolase activity, hydrolyzing O-glycosyl compounds; molecular_function GO:0005975; carbohydrate metabolic process; biological_process GO:0005576; NA}	{NA}	{NA}	{AEO67172.1_; CBM1 Modules of approx. 40 residues found almost exclusively in fungi. The cellulose-binding function has been demonstrated in many cases, and appears to be mediated by three aromatic residues separated by about 10.4 angstrom and which form a flat surface. The only non-fungal occurence of CBM1 is in an algal non-hydrolytic polysaccharide-binding protein which is composed of four rep…	{PF00734:Fungal cellulose binding domain PF00840:Glycosyl hydrolase family 7}	4.63038	4.17125	4.48232	6.68148
	A06625	{Contig2:4902802:4903881:+}	{EQB58440.1; glycosyl hydrolase family 11 [Colletotrichum gloeosporioides Cg-14]}	{vda:VDAG_06165; K01181 E3.2.1.8, xynA endo-1,4-beta-xylanase 3.2.1.8 }	{GO:0030248; cellulose binding; molecular_function GO:0004553; hydrolase activity, hydrolyzing O-glycosyl compounds; molecular_function GO:0005975; carbohydrate metabolic process; biological_process GO:0005576; NA}	{PHI:571; Q06562 XYL1 5017 Bipolaris zeicola Leaf spot Zea mays (related: maize) Endo-beta-1_4-xylanase Gene disruption unaffected pathogenicity}	{Q00350_COCCA; XYL2 AAC62815.1 231 Cochliobolus carbonum 5017 CATALYTIC ACTIVITY: Endohydrolysis of (1->4)-beta-D-xylosidic linkages in xylans.; PATHWAY: Glycan degradation; xylan degradation.; SIMILARITY: Belongs to the glycosyl hydrolase 11 (cellulase G) family. 8900004 Unknown {ID:PF00457; Description: Glyco_hydro_11} Corn, Zea mays, sometimes on Sorghum (Poaceae) and various other plant famil…	{AHE13929.1_; CBM1 Modules of approx. 40 residues found almost exclusively in fungi. The cellulose-binding function has been demonstrated in many cases, and appears to be mediated by three aromatic residues separated by about 10.4 angstrom and which form a flat surface. The only non-fungal occurence of CBM1 is in an algal non-hydrolytic polysaccharide-binding protein which is composed of four rep…	{PF00734:Fungal cellulose binding domain}	--	--	--	--
	A06715	{Contig2:5240676:5243032:-}	{ELA30673.1; glycoside hydrolase family 74 protein [Colletotrichum gloeosporioides Nara gc5]}	{cfj:CFIO01_08298; K18578 CEL74A xyloglucan-specific exo-beta-1,4-glucanase 3.2.1.155 }	{NA}	{NA}	{NA}	{AAP57752.1_; CBM1 Modules of approx. 40 residues found almost exclusively in fungi. The cellulose-binding function has been demonstrated in many cases, and appears to be mediated by three aromatic residues separated by about 10.4 angstrom and which form a flat surface. The only non-fungal occurence of CBM1 is in an algal non-hydrolytic polysaccharide-binding protein which is composed of four rep…	{NA}	2.52993	2.34086	5.1898	4.44498
	A06717	{Contig2:5248138:5249592:+}	{ELA30671.1; beta-1,6-galactanase [Colletotrichum gloeosporioides Nara gc5]}	{pfj:MYCFIDRAFT_40607}	{GO:0004553; hydrolase activity, hydrolyzing O-glycosyl compounds; molecular_function GO:0005975; carbohydrate metabolic process; biological_process}	{NA}	{NA}	{CBX97708.1_; GH5_16 endo-beta-1,4-glucanase / cellulase (EC 3.2.1.4); endo-beta-1,4-xylanase (EC 3.2.1.8); beta-glucosidase (EC 3.2.1.21); beta-mannosidase (EC 3.2.1.25); beta-glucosylceramidase (EC 3.2.1.45); glucan beta-1,3-glucosidase (EC 3.2.1.58); licheninase (EC 3.2.1.73); exo-beta-1,4-glucanase / cellodextrinase (EC 3.2.1.74); glucan endo-1,6-beta-glucosidase (EC 3.2.1.75); mannan endo-be…	{PF00150:Cellulase (glycosyl hydrolase family 5)}	--	--	0.0639494	--
	A06727	{Contig2:5312756:5314245:-}	{EQB49048.1; PHB depolymerase family esterase [Colletotrichum gloeosporioides Cg-14]}	{cfj:CFIO01_08304; K05972 AXE1 acetylxylan esterase 3.1.1.72 }	{GO:0005975; carbohydrate metabolic process; biological_process GO:0006508; proteolysis; biological_process GO:0016787; hydrolase activity; molecular_function GO:0005576; NA GO:0030248; cellulose binding; molecular_function GO:0004553; hydrolase activity, hydrolyzing O-glycosyl compounds; molecular_function GO:0008236; serine-type peptidase activity; molecular_function}	{PHI:2451; I1S3N8 FAEB1 5518 Fusarium graminearum Fusarium head blight Triticum (related: wheat) Feruloyl esterase gene family Gene disruption unaffected pathogenicity}	{NA}	{CEI67776.1_; CE1 acetyl xylan esterase (EC 3.1.1.72); cinnamoyl esterase (EC 3.1.1.-); feruloyl esterase (EC 3.1.1.73); carboxylesterase (EC 3.1.1.1); S-formylglutathione hydrolase (EC 3.1.2.12); diacylglycerol O-acyltransferase (EC 2.3.1.20); trehalose 6-O-mycolyltransferase (EC 2.3.1.122) -}	{PF00734:Fungal cellulose binding domain PF00326:Prolyl oligopeptidase family PF10503:Esterase PHB depolymerase}	-1.16203	2.7769	3.25741	4.83522
	A06734	{Contig2:5330770:5331527:-}	{EQB53449.1; glycosyl hydrolase family 61 [Colletotrichum gloeosporioides Cg-14]}	{cfj:CFIO01_08296; K22032 K22032 lytic cellulose monooxygenase (C4-dehydrogenating) 1.14.99.56 }	{NA}	{NA}	{NA}	{AEO56642.1_; AA9 AA9 (formerly GH61) proteins are copper-dependent lytic polysaccharide monooxygenases (LPMOs); cleavage of cellulose chains with oxidation of various carbons (C-1, C-4 and C-6) has been reported several times in the literature; -}	{NA}	--	--	--	-1.88988
	A06807	{Contig2:5663020:5664607:-}	{EQB51619.1; glycosyl hydrolase family 7 [Colletotrichum gloeosporioides Cg-14]}	{cfj:CFIO01_01717; K01225 CBH1 cellulose 1,4-beta-cellobiosidase 3.2.1.91 Metabolism; Carbohydrate metabolism; Starch and sucrose metabolism [PATH:ko00500] Metabolism; Global and overview maps; Metabolic pathways [PATH:ko01100]}	{GO:0004553; hydrolase activity, hydrolyzing O-glycosyl compounds; molecular_function GO:0005975; carbohydrate metabolic process; biological_process}	{NA}	{NA}	{AUS45847.1_; GH7 endo-beta-1,4-glucanase (EC 3.2.1.4); reducing end-acting cellobiohydrolase (EC 3.2.1.176); chitosanase (EC 3.2.1.132); endo-beta-1,3-1,4-glucanase (EC 3.2.1.73) formerly known as cellulase family C. The cellobiohydrolases of this family act processively from the reducing ends of cellulose chains to generate cellobiose. This is markedly different from the IUBMB definition of cel…	{PF00840:Glycosyl hydrolase family 7}	1.59227	4.22749	1.99183	2.04428
	A07532	{Contig2:3527272:3528045:+}	{ELA29560.1; extracellular cellulase [Colletotrichum gloeosporioides Nara gc5]}	{cfj:CFIO01_11794; K20628 exlX expansin -- }	{GO:0005576; NA GO:0042742; defense response to bacterium; biological_process GO:0009405; pathogenesis; biological_process GO:0050832; defense response to fungus; biological_process}	{NA}	{NA}	{CBY01027.1_; CBM63 The CBM63 module of Bacillus subtilis expansin EXLX1 has been shown to bind cellulose. -}	{PF08115:SFI toxin family PF00967:Barwin family}	--	--	--	-3.23945
	A07599	{Contig2:3791977:3794369:-}	{ELA26045.1; glycosyl hydrolase [Colletotrichum gloeosporioides Nara gc5]}	{cfj:CFIO01_06469}	{GO:0005975; carbohydrate metabolic process; biological_process GO:0004565; beta-galactosidase activity; molecular_function GO:0009341; beta-galactosidase complex; cellular_component GO:0004553; hydrolase activity, hydrolyzing O-glycosyl compounds; molecular_function}	{NA}	{NA}	{CCT67355.1_; GH5_12 endo-beta-1,4-glucanase / cellulase (EC 3.2.1.4); endo-beta-1,4-xylanase (EC 3.2.1.8); beta-glucosidase (EC 3.2.1.21); beta-mannosidase (EC 3.2.1.25); beta-glucosylceramidase (EC 3.2.1.45); glucan beta-1,3-glucosidase (EC 3.2.1.58); licheninase (EC 3.2.1.73); exo-beta-1,4-glucanase / cellodextrinase (EC 3.2.1.74); glucan endo-1,6-beta-glucosidase (EC 3.2.1.75); mannan endo-be…	{PF00150:Cellulase (glycosyl hydrolase family 5) PF02449:Beta-galactosidase}	-0.528541	-0.521253	-0.707337	-0.831402
	A07763	{Contig2:4392866:4393897:-}	{ELA38106.1; glycosyl hydrolase family 10 [Colletotrichum gloeosporioides Nara gc5]}	{pfy:PFICI_02752; K01181 E3.2.1.8, xynA endo-1,4-beta-xylanase 3.2.1.8 }	{GO:0005975; carbohydrate metabolic process; biological_process GO:0004553; hydrolase activity, hydrolyzing O-glycosyl compounds; molecular_function}	{PHI:2206; G4NBN8 "endo-1 4-beta-xylanase precursor [GH10 family]" 318829 Magnaporthe oryzae Rice blast Triticum (related: wheat) Endo-beta-1_4 xylanase Altered gene expression / gene regulation: silencing reduced virulence}	{O59937_FUSOX; XYL3 AAC06239.1 384 Fusarium oxysporum 59765 SIMILARITY: Belongs to the glycosyl hydrolase 10 (cellulase F) family. 10323234 Unknown {ID:PF00734; Description: CBM_1} {ID:PF00331; Description: CBM_1} Multiple genera in multiple families plants Blights, wilts, rots of various sorts Blight {ID:0005576; Method: IEA:InterPro; Description: C:extracellular region} {ID:0043169; Method: IEA…	{ALF05564.1_; GH10 endo-1,4-beta-xylanase (EC 3.2.1.8); endo-1,3-beta-xylanase (EC 3.2.1.32); tomatinase (EC 3.2.1.-); xylan endotransglycosylase (EC 2.4.2.-) formerly known as cellulase family F.}	{PF00331:Glycosyl hydrolase family 10}	--	2.76742	3.28436	0.274201
	A07809	{Contig2:4562093:4563088:+}	{EQB58826.1; glycosyl hydrolase family 61 [Colletotrichum gloeosporioides Cg-14]}	{cfj:CFIO01_11222}	{GO:0004866; endopeptidase inhibitor activity; molecular_function}	{NA}	{NA}	{CCT73805.1_; AA9 AA9 (formerly GH61) proteins are copper-dependent lytic polysaccharide monooxygenases (LPMOs); cleavage of cellulose chains with oxidation of various carbons (C-1, C-4 and C-6) has been reported several times in the literature; -}	{PF01835:MG2 domain}	2.45166	3.87234	6.95861	7.29151
	A07869	{Contig30:109109:110212:-}	{EXF84783.1; hypothetical protein CFIO01_10902 [Colletotrichum fioriniae PJ7]}	{cfj:CFIO01_10902}	{NA}	{NA}	{NA}	{EAA29112.1_; CBM1 Modules of approx. 40 residues found almost exclusively in fungi. The cellulose-binding function has been demonstrated in many cases, and appears to be mediated by three aromatic residues separated by about 10.4 angstrom and which form a flat surface. The only non-fungal occurence of CBM1 is in an algal non-hydrolytic polysaccharide-binding protein which is composed of four rep…	{NA}	0.729806	2.13742	4.6224	4.78706
	A07875	{Contig30:127790:128761:-}	{EQB52147.1; glycosyl hydrolase family 61 [Colletotrichum gloeosporioides Cg-14]}	{cfj:CFIO01_10898; K19356 E1.14.99.54 lytic cellulose monooxygenase (C1-hydroxylating) 1.14.99.54 }	{NA}	{NA}	{NA}	{CEF86254.1_; AA9 AA9 (formerly GH61) proteins are copper-dependent lytic polysaccharide monooxygenases (LPMOs); cleavage of cellulose chains with oxidation of various carbons (C-1, C-4 and C-6) has been reported several times in the literature; -}	{NA}	5.2729	5.12528	10.2045	10.8258
	A08137	{Contig32:152288:153905:-}	{EQB57973.1; hypothetical protein CGLO_01829 [Colletotrichum gloeosporioides Cg-14]}	{cfj:CFIO01_02598; K19668 CBH2, cbhA cellulose 1,4-beta-cellobiosidase 3.2.1.91 Metabolism; Carbohydrate metabolism; Starch and sucrose metabolism [PATH:ko00500] Metabolism; Global and overview maps; Metabolic pathways [PATH:ko01100] Environmental Information Processing; Signal transduction; Two-component system [PATH:ko02020]}	{GO:0005975; carbohydrate metabolic process; biological_process GO:0005576; NA GO:0030248; cellulose binding; molecular_function GO:0030245; cellulose catabolic process; biological_process GO:0004553; hydrolase activity, hydrolyzing O-glycosyl compounds; molecular_function}	{NA}	{NA}	{CAH05678.1_; CBM1 Modules of approx. 40 residues found almost exclusively in fungi. The cellulose-binding function has been demonstrated in many cases, and appears to be mediated by three aromatic residues separated by about 10.4 angstrom and which form a flat surface. The only non-fungal occurence of CBM1 is in an algal non-hydrolytic polysaccharide-binding protein which is composed of four rep…	{PF01341:Glycosyl hydrolases family 6 PF00734:Fungal cellulose binding domain}	0.414017	0.205076	1.74119	2.81869
	A08374	{Contig33:558085:559460:-}	{ELA32199.1; glycoside hydrolase family 43 [Colletotrichum gloeosporioides Nara gc5]}	{cfj:CFIO01_11286}	{GO:0005975; carbohydrate metabolic process; biological_process GO:0030246; carbohydrate binding; molecular_function GO:0004553; hydrolase activity, hydrolyzing O-glycosyl compounds; molecular_function}	{NA}	{NA}	{CEI39965.1_; CBM6 Modules of approx. 120 residues. The cellulose-binding function has been demonstrated in one case on amorphous cellulose and beta-1,4-xylan. Some of these modules also bind beta-1,3-glucan, beta-1,3-1,4-glucan, and beta-1,4-glucan. -; CEI39965.1_; GH43_29 beta-xylosidase (EC 3.2.1.37); alpha-L-arabinofuranosidase (EC 3.2.1.55); arabinanase (EC 3.2.1.99); xylanase (EC 3.2.1.8); …	{PF03422:Carbohydrate binding module (family 6) PF04616:Glycosyl hydrolases family 43}	--	--	--	-1.22544
	A08427	{Contig34:217287:218508:-}	{ELA38338.1; exoglucanase 3 precursor [Colletotrichum gloeosporioides Nara gc5]}	{cfj:CFIO01_06223; K19668 CBH2, cbhA cellulose 1,4-beta-cellobiosidase 3.2.1.91 Metabolism; Carbohydrate metabolism; Starch and sucrose metabolism [PATH:ko00500] Metabolism; Global and overview maps; Metabolic pathways [PATH:ko01100] Environmental Information Processing; Signal transduction; Two-component system [PATH:ko02020]}	{GO:0004553; hydrolase activity, hydrolyzing O-glycosyl compounds; molecular_function GO:0030245; cellulose catabolic process; biological_process}	{NA}	{NA}	{XP_368004.1_; GH6 endoglucanase (EC 3.2.1.4); cellobiohydrolase (EC 3.2.1.91) formerly known as cellulase family B. The cellobiohydrolases of this family are widely believed to act processively from the non-reducing ends of cellulose chains to generate cellobiose.}	{PF01341:Glycosyl hydrolases family 6}	--	--	--	-1.63575
	A08930	{Contig3:1001088:1003434:+}	{EQB53174.1; phthalate transporter [Colletotrichum gloeosporioides Cg-14]}	{nte:NEUTE1DRAFT77978}	{GO:0005975; carbohydrate metabolic process; biological_process GO:0004553; hydrolase activity, hydrolyzing O-glycosyl compounds; molecular_function GO:0016021; integral to membrane; cellular_component GO:0030246; carbohydrate binding; molecular_function GO:0055085; transmembrane transport; biological_process}	{PHI:1555; I1RDG6 GzMyb019 5518 Fusarium graminearum Fusarium ear blight Triticum (related: wheat) transcription factor Gene deletion unaffected pathogenicity}	{NA}	{NA}	{PF00553:Cellulose binding domain PF07690:Major Facilitator Superfamily}	--	--	4.99678	5.06993
	A09000	{Contig3:1363719:1364420:-}	{ELA24041.1; cellulose-binding gdsl lipase acylhydrolase [Colletotrichum gloeosporioides Nara gc5]}	{cfj:CFIO01_09967}	{NA}	{NA}	{NA}	{ATZ46260.1_; CE16 acetylesterase (EC 3.1.1.6) active on various carbohydrate acetyl esters -}	{NA}	--	--	--	-3.26066
	A09025	{Contig3:1482404:1483582:-}	{EQB51796.1; hypothetical protein CGLO_08634 [Colletotrichum gloeosporioides Cg-14]}	{cthr:CTHT_0050590}	{NA}	{NA}	{NA}	{CAP60908.1_; CBM1 Modules of approx. 40 residues found almost exclusively in fungi. The cellulose-binding function has been demonstrated in many cases, and appears to be mediated by three aromatic residues separated by about 10.4 angstrom and which form a flat surface. The only non-fungal occurence of CBM1 is in an algal non-hydrolytic polysaccharide-binding protein which is composed of four rep…	{NA}	--	--	--	-2.63191
	A09608	{Contig40:27957:29772:+}	{ELA24117.1; endoglucanase c [Colletotrichum gloeosporioides Nara gc5]}	{cfj:CFIO01_12042}	{GO:0004553; hydrolase activity, hydrolyzing O-glycosyl compounds; molecular_function GO:0005975; carbohydrate metabolic process; biological_process}	{NA}	{NA}	{CEF85597.1_; GH5_22 endo-beta-1,4-glucanase / cellulase (EC 3.2.1.4); endo-beta-1,4-xylanase (EC 3.2.1.8); beta-glucosidase (EC 3.2.1.21); beta-mannosidase (EC 3.2.1.25); beta-glucosylceramidase (EC 3.2.1.45); glucan beta-1,3-glucosidase (EC 3.2.1.58); licheninase (EC 3.2.1.73); exo-beta-1,4-glucanase / cellodextrinase (EC 3.2.1.74); glucan endo-1,6-beta-glucosidase (EC 3.2.1.75); mannan endo-be…	{PF00150:Cellulase (glycosyl hydrolase family 5)}	2.68718	2.54195	4.54108	4.86724
	A09629	{Contig40:99672:103546:-}	{EQB50597.1; hypothetical protein CGLO_09951 [Colletotrichum gloeosporioides Cg-14]}	{cfj:CFIO01_05568; K01179 E3.2.1.4 endoglucanase 3.2.1.4 Metabolism; Carbohydrate metabolism; Starch and sucrose metabolism [PATH:ko00500] Metabolism; Global and overview maps; Metabolic pathways [PATH:ko01100]}	{GO:0005975; carbohydrate metabolic process; biological_process GO:0004553; hydrolase activity, hydrolyzing O-glycosyl compounds; molecular_function}	{NA}	{NA}	{AFG25592.1_; CBM1 Modules of approx. 40 residues found almost exclusively in fungi. The cellulose-binding function has been demonstrated in many cases, and appears to be mediated by three aromatic residues separated by about 10.4 angstrom and which form a flat surface. The only non-fungal occurence of CBM1 is in an algal non-hydrolytic polysaccharide-binding protein which is composed of four rep…	{PF00150:Cellulase (glycosyl hydrolase family 5)}	-0.0972327	1.36818	-0.953994	0.448554
	A09683	{Contig40:346179:347464:-}	{EQB51750.1; hypothetical protein CGLO_08683 [Colletotrichum gloeosporioides Cg-14]}	{cfj:CFIO01_11819}	{GO:0005576; NA GO:0005975; carbohydrate metabolic process; biological_process GO:0004553; hydrolase activity, hydrolyzing O-glycosyl compounds; molecular_function GO:0030248; cellulose binding; molecular_function}	{NA}	{NA}	{CEI59985.1_; CBM1 Modules of approx. 40 residues found almost exclusively in fungi. The cellulose-binding function has been demonstrated in many cases, and appears to be mediated by three aromatic residues separated by about 10.4 angstrom and which form a flat surface. The only non-fungal occurence of CBM1 is in an algal non-hydrolytic polysaccharide-binding protein which is composed of four rep…	{PF00734:Fungal cellulose binding domain}	--	--	--	-0.126869
	A09828	{Contig42:153546:154955:-}	{ELA24762.1; endo-1,4-beta-xylanase [Colletotrichum gloeosporioides Nara gc5]}	{cfj:CFIO01_05734; K01181 E3.2.1.8, xynA endo-1,4-beta-xylanase 3.2.1.8 }	{GO:0004553; hydrolase activity, hydrolyzing O-glycosyl compounds; molecular_function GO:0030248; cellulose binding; molecular_function GO:0005576; NA GO:0005975; carbohydrate metabolic process; biological_process}	{PHI:2208; G4MLU0 "endo-1 4-beta-xylanase [GH10 family]" 318829 Magnaporthe oryzae Rice blast Triticum (related: wheat) Endo-beta-1_4 xylanase Altered gene expression / gene regulation: silencing reduced virulence}	{O59937_FUSOX; XYL3 AAC06239.1 384 Fusarium oxysporum 59765 SIMILARITY: Belongs to the glycosyl hydrolase 10 (cellulase F) family. 10323234 Unknown {ID:PF00734; Description: CBM_1} {ID:PF00331; Description: CBM_1} Multiple genera in multiple families plants Blights, wilts, rots of various sorts Blight {ID:0005576; Method: IEA:InterPro; Description: C:extracellular region} {ID:0043169; Method: IEA…	{AHE13928.1_; CBM1 Modules of approx. 40 residues found almost exclusively in fungi. The cellulose-binding function has been demonstrated in many cases, and appears to be mediated by three aromatic residues separated by about 10.4 angstrom and which form a flat surface. The only non-fungal occurence of CBM1 is in an algal non-hydrolytic polysaccharide-binding protein which is composed of four rep…	{PF00331:Glycosyl hydrolase family 10 PF00734:Fungal cellulose binding domain}	4.70175	5.24507	6.03944	7.01983
	A09869	{Contig42:313298:314942:-}	{ELA24206.1; xylosidase glycosyl [Colletotrichum gloeosporioides Nara gc5]}	{cfj:CFIO01_04865}	{GO:0004553; hydrolase activity, hydrolyzing O-glycosyl compounds; molecular_function GO:0005975; carbohydrate metabolic process; biological_process}	{NA}	{NA}	{SCG45124.1_; CBM2 Modules of approx. 100 residues and which are found in a large number of bacterial enzymes. The cellulose-binding function has been demonstrated in many cases. Several of these modules have been shown to also bind chitin or xylan. -; SCG45124.1_; GH43_36 beta-xylosidase (EC 3.2.1.37); alpha-L-arabinofuranosidase (EC 3.2.1.55); arabinanase (EC 3.2.1.99); xylanase (EC 3.2.1.8); g…	{PF04616:Glycosyl hydrolases family 43}	--	--	--	-0.402693
	A10150	{Contig48:304453:305754:-}	{EQB58806.1; hypothetical protein CGLO_00883 [Colletotrichum gloeosporioides Cg-14]}	{cfj:CFIO01_05197; K19356 E1.14.99.54 lytic cellulose monooxygenase (C1-hydroxylating) 1.14.99.54 }	{GO:0030248; cellulose binding; molecular_function GO:0004553; hydrolase activity, hydrolyzing O-glycosyl compounds; molecular_function GO:0005975; carbohydrate metabolic process; biological_process GO:0005576; NA}	{PHI:1581; I1RPX8 GzOB021 5518 Fusarium graminearum Fusarium ear blight Triticum (related: wheat) transcription factor Gene deletion unaffected pathogenicity}	{NA}	{EAA29018.1_; AA9 AA9 (formerly GH61) proteins are copper-dependent lytic polysaccharide monooxygenases (LPMOs); cleavage of cellulose chains with oxidation of various carbons (C-1, C-4 and C-6) has been reported several times in the literature; -; EAA29018.1_; CBM1 Modules of approx. 40 residues found almost exclusively in fungi. The cellulose-binding function has been demonstrated in many cases…	{PF00734:Fungal cellulose binding domain}	-1.87913	-1.67103	-4.90159	-5.87899
	A10186	{Contig49:72287:73324:+}	{EQB52166.1; glycosyl hydrolase family 61 [Colletotrichum gloeosporioides Cg-14]}	{cfj:CFIO01_05451; K19356 E1.14.99.54 lytic cellulose monooxygenase (C1-hydroxylating) 1.14.99.54 }	{GO:0005975; carbohydrate metabolic process; biological_process GO:0005576; NA GO:0030248; cellulose binding; molecular_function GO:0004553; hydrolase activity, hydrolyzing O-glycosyl compounds; molecular_function}	{PHI:1581; I1RPX8 GzOB021 5518 Fusarium graminearum Fusarium ear blight Triticum (related: wheat) transcription factor Gene deletion unaffected pathogenicity}	{NA}	{CCT67584.1_; AA9 AA9 (formerly GH61) proteins are copper-dependent lytic polysaccharide monooxygenases (LPMOs); cleavage of cellulose chains with oxidation of various carbons (C-1, C-4 and C-6) has been reported several times in the literature; -; CCT67584.1_; CBM1 Modules of approx. 40 residues found almost exclusively in fungi. The cellulose-binding function has been demonstrated in many cases…	{PF00734:Fungal cellulose binding domain}	3.90661	1.89142	2.82419	3.90665
	A10213	{Contig49:245990:247566:+}	{ELA23474.1; cellulose -beta-cellobiosidase [Colletotrichum gloeosporioides Nara gc5]}	{cfj:CFIO01_00938; K01225 CBH1 cellulose 1,4-beta-cellobiosidase 3.2.1.91 Metabolism; Carbohydrate metabolism; Starch and sucrose metabolism [PATH:ko00500] Metabolism; Global and overview maps; Metabolic pathways [PATH:ko01100]}	{GO:0005975; carbohydrate metabolic process; biological_process GO:0004553; hydrolase activity, hydrolyzing O-glycosyl compounds; molecular_function}	{NA}	{NA}	{XP_367082.1_; GH7 endo-beta-1,4-glucanase (EC 3.2.1.4); reducing end-acting cellobiohydrolase (EC 3.2.1.176); chitosanase (EC 3.2.1.132); endo-beta-1,3-1,4-glucanase (EC 3.2.1.73) formerly known as cellulase family C. The cellobiohydrolases of this family act processively from the reducing ends of cellulose chains to generate cellobiose. This is markedly different from the IUBMB definition of ce…	{PF00840:Glycosyl hydrolase family 7}	--	--	2.36424	2.56596
	A10738	{Contig4:2939319:2940794:+}	{EQB45951.1; beta-1,6-galactanase [Colletotrichum gloeosporioides Cg-14]}	{cfj:CFIO01_02920}	{GO:0004553; hydrolase activity, hydrolyzing O-glycosyl compounds; molecular_function GO:0005975; carbohydrate metabolic process; biological_process}	{NA}	{NA}	{CBX97708.1_; GH5_16 endo-beta-1,4-glucanase / cellulase (EC 3.2.1.4); endo-beta-1,4-xylanase (EC 3.2.1.8); beta-glucosidase (EC 3.2.1.21); beta-mannosidase (EC 3.2.1.25); beta-glucosylceramidase (EC 3.2.1.45); glucan beta-1,3-glucosidase (EC 3.2.1.58); licheninase (EC 3.2.1.73); exo-beta-1,4-glucanase / cellodextrinase (EC 3.2.1.74); glucan endo-1,6-beta-glucosidase (EC 3.2.1.75); mannan endo-be…	{PF00150:Cellulase (glycosyl hydrolase family 5)}	2.81647	1.46679	3.74028	4.72217
	A11251	{Contig53:138748:140724:+}	{EQB53493.1; GMC oxidoreductase [Colletotrichum gloeosporioides Cg-14]}	{bsc:COCSADRAFT_194660}	{GO:0006813; potassium ion transport; biological_process GO:0016614; oxidoreductase activity, acting on CH-OH group of donors; molecular_function GO:0016491; oxidoreductase activity; molecular_function GO:0050660; flavin adenine dinucleotide binding; molecular_function GO:0055114; oxidation-reduction process; biological_process GO:0003677; DNA binding; molecular_function}	{NA}	{NA}	{EGX43942.1_; AA3_2 cellobiose dehydrogenase (EC 1.1.99.18); glucose 1-oxidase (EC 1.1.3.4); aryl alcohol oxidase (EC 1.1.3.7); alcohol oxidase(EC 1.1.3.13); pyranose oxidase (EC 1.1.3.10) -; EGX43942.1_; CBM1 Modules of approx. 40 residues found almost exclusively in fungi. The cellulose-binding function has been demonstrated in many cases, and appears to be mediated by three aromatic residues s…	{PF07992:Pyridine nucleotide-disulphide oxidoreductase PF00633:Helix-hairpin-helix motif PF00732:GMC oxidoreductase PF05199:GMC oxidoreductase PF02254:TrkA-N domain PF01266:FAD dependent oxidoreductase}	--	--	-0.888181	0.904023
	A11361	{Contig55:216511:217818:-}	{ELA30413.1; xylosidase glycosyl hydrolase [Colletotrichum gloeosporioides Nara gc5]}	{cfj:CFIO01_03268}	{GO:0005975; carbohydrate metabolic process; biological_process GO:0004553; hydrolase activity, hydrolyzing O-glycosyl compounds; molecular_function}	{NA}	{NA}	{SCG45124.1_; CBM2 Modules of approx. 100 residues and which are found in a large number of bacterial enzymes. The cellulose-binding function has been demonstrated in many cases. Several of these modules have been shown to also bind chitin or xylan. -; SCG45124.1_; GH43_36 beta-xylosidase (EC 3.2.1.37); alpha-L-arabinofuranosidase (EC 3.2.1.55); arabinanase (EC 3.2.1.99); xylanase (EC 3.2.1.8); g…	{PF04616:Glycosyl hydrolases family 43}	--	--	--	--
	A11388	{Contig56:177136:178133:+}	{EQB47934.1; hypothetical protein CGLO_12873 [Colletotrichum gloeosporioides Cg-14]}	{cfj:CFIO01_05319}	{NA}	{NA}	{NA}	{CAP65866.1_; AA9 AA9 (formerly GH61) proteins are copper-dependent lytic polysaccharide monooxygenases (LPMOs); cleavage of cellulose chains with oxidation of various carbons (C-1, C-4 and C-6) has been reported several times in the literature; -}	{NA}	--	--	--	-2.17048
	A11403	{Contig57:51702:52874:-}	{EQB55564.1; hypothetical protein CGLO_04493 [Colletotrichum gloeosporioides Cg-14]}	{cfj:CFIO01_07099}	{GO:0030248; cellulose binding; molecular_function GO:0004553; hydrolase activity, hydrolyzing O-glycosyl compounds; molecular_function GO:0005975; carbohydrate metabolic process; biological_process GO:0005576; NA}	{NA}	{NA}	{CCT68145.1_; CBM1 Modules of approx. 40 residues found almost exclusively in fungi. The cellulose-binding function has been demonstrated in many cases, and appears to be mediated by three aromatic residues separated by about 10.4 angstrom and which form a flat surface. The only non-fungal occurence of CBM1 is in an algal non-hydrolytic polysaccharide-binding protein which is composed of four rep…	{PF00734:Fungal cellulose binding domain}	--	2.76627	2.82181	2.61947
	A11521	{Contig59:107338:108687:+}	{ELA32327.1; dockerin type 1 [Colletotrichum gloeosporioides Nara gc5]}	{aor:AO090011000035}	{NA}	{NA}	{NA}	{EGX51171.1_; CBM1 Modules of approx. 40 residues found almost exclusively in fungi. The cellulose-binding function has been demonstrated in many cases, and appears to be mediated by three aromatic residues separated by about 10.4 angstrom and which form a flat surface. The only non-fungal occurence of CBM1 is in an algal non-hydrolytic polysaccharide-binding protein which is composed of four rep…	{NA}	--	--	--	--
	A11541	{Contig59:152369:153519:-}	{EQB48629.1; hypothetical protein CGLO_12129 [Colletotrichum gloeosporioides Cg-14]}	{pfy:PFICI_04953}	{GO:0016787; hydrolase activity; molecular_function GO:0006508; proteolysis; biological_process GO:0008152; NA GO:0008236; serine-type peptidase activity; molecular_function}	{NA}	{NA}	{ADL47349.1_; CBM2 Modules of approx. 100 residues and which are found in a large number of bacterial enzymes. The cellulose-binding function has been demonstrated in many cases. Several of these modules have been shown to also bind chitin or xylan. -}	{PF07859:alpha/beta hydrolase fold PF00326:Prolyl oligopeptidase family}	--	--	--	--
	A11553	{Contig5:496139:496475:-}	{KXH67680.1; hypothetical protein CSAL01_12767 [Colletotrichum salicis]}	{aalt:CC77DRAFT_288810}	{GO:0030248; cellulose binding; molecular_function GO:0004553; hydrolase activity, hydrolyzing O-glycosyl compounds; molecular_function GO:0005975; carbohydrate metabolic process; biological_process GO:0005576; NA}	{NA}	{NA}	{NA}	{PF00734:Fungal cellulose binding domain}	4.9059	4.24388	6.15302	4.9658
	A11572	{Contig5:585681:586745:-}	{EQB51413.1; parallel beta-helix repeat protein [Colletotrichum gloeosporioides Cg-14]}	{cfj:CFIO01_01884}	{NA}	{PHI:3213; G4N8Y3 MoCDIP1 318829 Magnaporthe oryzae Rice blast Nicotiana benthamiana (no common name found) Effector (plant avirulence determinant) Functional test in host: transient expression effector (plant avirulence determinant)}	{NA}	{EGX53608.1_; CBM1 Modules of approx. 40 residues found almost exclusively in fungi. The cellulose-binding function has been demonstrated in many cases, and appears to be mediated by three aromatic residues separated by about 10.4 angstrom and which form a flat surface. The only non-fungal occurence of CBM1 is in an algal non-hydrolytic polysaccharide-binding protein which is composed of four rep…	{NA}	1.19935	3.3708	2.30582	1.64952
	A11616	{Contig5:747746:748597:-}	{EQB48191.1; fungal cellulose binding domain-containing protein [Colletotrichum gloeosporioides Cg-14]}	{cfj:CFIO01_02754}	{NA}	{NA}	{NA}	{CAQ16217.1_; AA9 AA9 (formerly GH61) proteins are copper-dependent lytic polysaccharide monooxygenases (LPMOs); cleavage of cellulose chains with oxidation of various carbons (C-1, C-4 and C-6) has been reported several times in the literature; -}	{NA}	--	--	0.0639494	-3.2821
	A11655	{Contig5:22833:28824:-}	{PVI02288.1; MFS general substrate transporter [Periconia macrospinosa]}	{cfj:CFIO01_06513}	{GO:0030248; cellulose binding; molecular_function GO:0016021; integral to membrane; cellular_component GO:0055085; transmembrane transport; biological_process GO:0004553; hydrolase activity, hydrolyzing O-glycosyl compounds; molecular_function GO:0005975; carbohydrate metabolic process; biological_process GO:0005576; NA}	{PHI:547; Q6IVV6 CEL5A 40559 Botrytis cinerea Grey mould Gerbera (no common name found) "endo-beta-1 4-xylanase" Gene disruption unaffected pathogenicity}	{Q6IVV6_BOTFU; CEL5A AAT40313.1 424 Botryotinia fuckeliana 40559 Unknown Unknown Unknown {ID:PF00150; Description: Cellulase} Various plant families plants Grey mould. Parasite or saprophyte Gray Mould {ID:0043169; Method: IEA:InterPro; Description: F:cation binding} {ID:0004553; Method: IEA:InterPro; Description: F:hydrolase activity, hydrolyzing O-glycosyl compounds} {ID:0005975; Method: IEA:In…	{NA}	{PF00734:Fungal cellulose binding domain PF00150:Cellulase (glycosyl hydrolase family 5) PF07690:Major Facilitator Superfamily}	0.0939046	0.0545413	4.13978	4.60195
	A11883	{Contig5:1727460:1730779:+}	{ELA27535.1; endo-beta-1,6-glucanase [Colletotrichum gloeosporioides Nara gc5]}	{cfj:CFIO01_09141; K22277 EXGB glucan endo-1,6-beta-glucosidase 3.2.1.75 }	{GO:0004553; hydrolase activity, hydrolyzing O-glycosyl compounds; molecular_function GO:0005975; carbohydrate metabolic process; biological_process}	{NA}	{NA}	{AGW80454.1_; GH5_15 endo-beta-1,4-glucanase / cellulase (EC 3.2.1.4); endo-beta-1,4-xylanase (EC 3.2.1.8); beta-glucosidase (EC 3.2.1.21); beta-mannosidase (EC 3.2.1.25); beta-glucosylceramidase (EC 3.2.1.45); glucan beta-1,3-glucosidase (EC 3.2.1.58); licheninase (EC 3.2.1.73); exo-beta-1,4-glucanase / cellodextrinase (EC 3.2.1.74); glucan endo-1,6-beta-glucosidase (EC 3.2.1.75); mannan endo-be…	{PF00150:Cellulase (glycosyl hydrolase family 5)}	0.383139	1.07024	1.10252	1.16942
	A12040	{Contig5:2322747:2323997:-}	{ELA37928.1; cellulase family protein [Colletotrichum gloeosporioides Nara gc5]}	{cfj:CFIO01_03167; K01179 E3.2.1.4 endoglucanase 3.2.1.4 Metabolism; Carbohydrate metabolism; Starch and sucrose metabolism [PATH:ko00500] Metabolism; Global and overview maps; Metabolic pathways [PATH:ko01100]}	{GO:0004553; hydrolase activity, hydrolyzing O-glycosyl compounds; molecular_function GO:0046872; metal ion binding; molecular_function GO:0005975; carbohydrate metabolic process; biological_process GO:0031419; cobalamin binding; molecular_function}	{NA}	{NA}	{ATY62039.1_; GH5_11 endo-beta-1,4-glucanase / cellulase (EC 3.2.1.4); endo-beta-1,4-xylanase (EC 3.2.1.8); beta-glucosidase (EC 3.2.1.21); beta-mannosidase (EC 3.2.1.25); beta-glucosylceramidase (EC 3.2.1.45); glucan beta-1,3-glucosidase (EC 3.2.1.58); licheninase (EC 3.2.1.73); exo-beta-1,4-glucanase / cellodextrinase (EC 3.2.1.74); glucan endo-1,6-beta-glucosidase (EC 3.2.1.75); mannan endo-be…	{PF02310:B12 binding domain PF00150:Cellulase (glycosyl hydrolase family 5)}	6.68746	5.1908	1.40629	1.67139
	A12059	{Contig5:2373968:2378988:-}	{ELA37945.1; C6 finger domain-containing protein [Colletotrichum gloeosporioides Nara gc5]}	{cfj:CFIO01_12198}	{NA}	{NA}	{NA}	{ACU74083.1_; CBM6 Modules of approx. 120 residues. The cellulose-binding function has been demonstrated in one case on amorphous cellulose and beta-1,4-xylan. Some of these modules also bind beta-1,3-glucan, beta-1,3-1,4-glucan, and beta-1,4-glucan. -; ACU74083.1_; GH64 beta-1,3-glucanase (EC 3.2.1.39) -}	{NA}	1.69295	0.599192	-1.43822	-1.74399
	A12231	{Contig5:3211632:3217068:-}	{KZL81010.1; endoglucanase e1 [Colletotrichum incanum]}	{cfj:CFIO01_01371; K01179 E3.2.1.4 endoglucanase 3.2.1.4 Metabolism; Carbohydrate metabolism; Starch and sucrose metabolism [PATH:ko00500] Metabolism; Global and overview maps; Metabolic pathways [PATH:ko01100]}	{GO:0005975; carbohydrate metabolic process; biological_process GO:0004930; G-protein coupled receptor activity; molecular_function GO:0016021; integral to membrane; cellular_component GO:0007186; G-protein coupled receptor protein signaling pathway; biological_process GO:0004553; hydrolase activity, hydrolyzing O-glycosyl compounds; molecular_function}	{NA}	{NA}	{XP_368714.1_; GH5_24 endo-beta-1,4-glucanase / cellulase (EC 3.2.1.4); endo-beta-1,4-xylanase (EC 3.2.1.8); beta-glucosidase (EC 3.2.1.21); beta-mannosidase (EC 3.2.1.25); beta-glucosylceramidase (EC 3.2.1.45); glucan beta-1,3-glucosidase (EC 3.2.1.58); licheninase (EC 3.2.1.73); exo-beta-1,4-glucanase / cellodextrinase (EC 3.2.1.74); glucan endo-1,6-beta-glucosidase (EC 3.2.1.75); mannan endo-b…	{PF00150:Cellulase (glycosyl hydrolase family 5) PF00002:7 transmembrane receptor (Secretin family)}	1.16876	0.621715	1.06262	1.6538
	A12571	{Contig6:1329187:1330210:+}	{EQB45245.1; hypothetical protein CGLO_15912 [Colletotrichum gloeosporioides Cg-14]}	{cfj:CFIO01_10036; K19356 E1.14.99.54 lytic cellulose monooxygenase (C1-hydroxylating) 1.14.99.54 }	{NA}	{PHI:3378; G9JLA8 Plegl1 285811 Pseudopyrenochaeta lycopersici Corky root rot of tomato Solanum lycopersicum (related: tomato) lytic polysaccharide monooxygenase Gene deletion: full unaffected pathogenicity}	{NA}	{CBX91667.1_; AA9 AA9 (formerly GH61) proteins are copper-dependent lytic polysaccharide monooxygenases (LPMOs); cleavage of cellulose chains with oxidation of various carbons (C-1, C-4 and C-6) has been reported several times in the literature; -; CBX91667.1_; CBM1 Modules of approx. 40 residues found almost exclusively in fungi. The cellulose-binding function has been demonstrated in many cases…	{NA}	5.47237	6.79726	10.0526	10.4368
	A12716	{Contig6:1976080:1977395:-}	{ELA27492.1; glycosyl hydrolase family 7 [Colletotrichum gloeosporioides Nara gc5]}	{cfj:CFIO01_04705}	{GO:0004553; hydrolase activity, hydrolyzing O-glycosyl compounds; molecular_function GO:0005975; carbohydrate metabolic process; biological_process}	{PHI:566; Q9C1F9 cel2 5017 Bipolaris zeicola Leaf spot Zea mays (related: maize) Endo-beta-1_4-glucanase Gene disruption unaffected pathogenicity}	{Q9C1F9_COCCA; CEL2 AAK19621.1 423 Cochliobolus carbonum 5017 Unknown 11471744 Unknown {ID:PF00840; Description: Glyco_hydro_7} Corn, Zea mays, sometimes on Sorghum (Poaceae) and various other plant families plants Northern corn leaf spot, ear and kernel rot Leaf Spot {ID:0004553; Method: IEA:InterPro; Description: F:hydrolase activity, hydrolyzing O-glycosyl compounds} {ID:0005975; Method: IEA:I…	{CCT70451.1_; GH7 endo-beta-1,4-glucanase (EC 3.2.1.4); reducing end-acting cellobiohydrolase (EC 3.2.1.176); chitosanase (EC 3.2.1.132); endo-beta-1,3-1,4-glucanase (EC 3.2.1.73) formerly known as cellulase family C. The cellobiohydrolases of this family act processively from the reducing ends of cellulose chains to generate cellobiose. This is markedly different from the IUBMB definition of cel…	{PF00840:Glycosyl hydrolase family 7}	5.11852	7.40484	5.87185	3.93075
	A12745	{Contig6:2205485:2210294:-}	{ELA31004.1; cellobiose dehydrogenase [Colletotrichum gloeosporioides Nara gc5]}	{npa:UCRNP2_206; K19069 CDH cellobiose dehydrogenase (acceptor) 1.1.99.18 }	{GO:0016614; oxidoreductase activity, acting on CH-OH group of donors; molecular_function GO:0016491; oxidoreductase activity; molecular_function GO:0050660; flavin adenine dinucleotide binding; molecular_function GO:0008677; 2-dehydropantoate 2-reductase activity; molecular_function GO:0004616; phosphogluconate dehydrogenase (decarboxylating) activity; molecular_function GO:0071949; FAD binding;…	{NA}	{NA}	{ADT70774.1_; AA3_1 cellobiose dehydrogenase (EC 1.1.99.18); glucose 1-oxidase (EC 1.1.3.4); aryl alcohol oxidase (EC 1.1.3.7); alcohol oxidase(EC 1.1.3.13); pyranose oxidase (EC 1.1.3.10) -; ADT70774.1_; AA8 Iron reductase domain -; ADT70774.1_; CBM1 Modules of approx. 40 residues found almost exclusively in fungi. The cellulose-binding function has been demonstrated in many cases, and appears t…	{PF00732:GMC oxidoreductase PF00070:Pyridine nucleotide-disulphide oxidoreductase PF01266:FAD dependent oxidoreductase PF07992:Pyridine nucleotide-disulphide oxidoreductase PF05199:GMC oxidoreductase PF02558:Ketopantoate reductase PanE/ApbA PF01494:FAD binding domain PF12831:FAD dependent oxidoreductase PF03446:NAD binding domain of 6-phosphogluconate dehydrogenase}	--	--	--	--
	A12785	{Contig6:2564610:2565930:-}	{EQB45406.1; hypothetical protein CGLO_15723 [Colletotrichum gloeosporioides Cg-14]}	{cfj:CFIO01_02537}	{GO:0016788; hydrolase activity, acting on ester bonds; molecular_function GO:0030248; cellulose binding; molecular_function GO:0004553; hydrolase activity, hydrolyzing O-glycosyl compounds; molecular_function GO:0005975; carbohydrate metabolic process; biological_process GO:0005576; NA}	{NA}	{NA}	{AEO68387.1_; CBM1 Modules of approx. 40 residues found almost exclusively in fungi. The cellulose-binding function has been demonstrated in many cases, and appears to be mediated by three aromatic residues separated by about 10.4 angstrom and which form a flat surface. The only non-fungal occurence of CBM1 is in an algal non-hydrolytic polysaccharide-binding protein which is composed of four rep…	{PF00734:Fungal cellulose binding domain PF00657:GDSL-like Lipase/Acylhydrolase}	4.21086	2.39289	5.76283	6.81095
	A12897	{Contig6:188755:190055:+}	{ELA33533.1; cellulose-binding protein [Colletotrichum gloeosporioides Nara gc5]}	{cfj:CFIO01_02064}	{NA}	{NA}	{NA}	{NA}	{NA}	--	--	--	--
	A13048	{Contig7:167982:169022:+}	{ELA32496.1; fungal cellulose binding domain protein [Colletotrichum gloeosporioides Nara gc5]}	{cfj:CFIO01_01068}	{NA}	{PHI:3216; G4MVX4 MoCDIP4 318829 Magnaporthe oryzae Rice blast Nicotiana benthamiana (no common name found) Effector (plant avirulence determinant) Functional test in host: transient expression effector (plant avirulence determinant)}	{NA}	{BAE65561.1_; AA9 AA9 (formerly GH61) proteins are copper-dependent lytic polysaccharide monooxygenases (LPMOs); cleavage of cellulose chains with oxidation of various carbons (C-1, C-4 and C-6) has been reported several times in the literature; -; BAE65561.1_; CBM1 Modules of approx. 40 residues found almost exclusively in fungi. The cellulose-binding function has been demonstrated in many cases…	{NA}	--	--	-0.907323	-2.205
	A14069	{Contig8:395133:396630:-}	{ELA24823.1; endo-1,4-beta-mannosidase [Colletotrichum gloeosporioides Nara gc5]}	{cfj:CFIO01_06666; K19355 MAN mannan endo-1,4-beta-mannosidase 3.2.1.78 Metabolism; Carbohydrate metabolism; Fructose and mannose metabolism [PATH:ko00051]}	{GO:0030248; cellulose binding; molecular_function GO:0004553; hydrolase activity, hydrolyzing O-glycosyl compounds; molecular_function GO:0005975; carbohydrate metabolic process; biological_process GO:0005576; NA GO:0009341; beta-galactosidase complex; cellular_component GO:0004565; beta-galactosidase activity; molecular_function}	{NA}	{NA}	{AGW24296.1_; CBM1 Modules of approx. 40 residues found almost exclusively in fungi. The cellulose-binding function has been demonstrated in many cases, and appears to be mediated by three aromatic residues separated by about 10.4 angstrom and which form a flat surface. The only non-fungal occurence of CBM1 is in an algal non-hydrolytic polysaccharide-binding protein which is composed of four rep…	{PF02836:Glycosyl hydrolases family 2, TIM barrel domain PF02449:Beta-galactosidase PF00150:Cellulase (glycosyl hydrolase family 5) PF00734:Fungal cellulose binding domain}	--	2.54195	4.01627	6.63296
	A14548	{Contig9:1355783:1356658:+}	{EQB51143.1; hypothetical protein CGLO_09345 [Colletotrichum gloeosporioides Cg-14]}	{cfj:CFIO01_11911; K20628 exlX expansin -- }	{GO:0055114; oxidation-reduction process; biological_process GO:0030151; molybdenum ion binding; molecular_function GO:0042742; defense response to bacterium; biological_process GO:0050832; defense response to fungus; biological_process GO:0016491; oxidoreductase activity; molecular_function}	{NA}	{NA}	{CAK47858.1_; CBM63 The CBM63 module of Bacillus subtilis expansin EXLX1 has been shown to bind cellulose. -}	{PF00967:Barwin family PF03404:Mo-co oxidoreductase dimerisation domain}	--	--	7.95913	8.17858

## Sheet: Table S10
Table S10. Summary of biosynthetic gene cluster (BGCs) of C. viniferum CvYL2 apredicted by antiSMASH
Contig	Number	Clusters	Genes
Contig1	Cluster1	other	A04227;A04228;A04229;A04232;A04233;A04234;A04235;A04236;A04237;A04238;A04239;A04240;A04241;A04243;A04244;A04245;A04246
Contig2	Cluster2	indole	A07559;A07560;A07561;A07562;A07563;A07565
Contig2	Cluster3	terpene	A07832;A07833;A07834;A07835;A07836;A07837;A07838
Contig3	Cluster4	t1pks	A08859;A08860;A08861;A08862;A08863;A08864;A08865;A08866;A08867
Contig3	Cluster5	t1pks	A08954;A08955;A08956;A08957;A08958;A08959;A08960;A08961;A08962;A08963;A08964;A08965
Contig3	Cluster6	t1pks	A09109;A09110;A09111;A09112;A09113;A09114;A09115;A09116;A09117;A09118;A09119;A09120;A09121;A09122;A09123;A09124;A09125
Contig3	Cluster7	t1pks	A09157;A09158;A09159;A09160;A09161;A09162;A09163;A09164;A09165;A09166;A09167
Contig3	Cluster8	t1pks	A09216;A09217;A09218;A09219;A09220;A09221;A09222;A09223;A09224;A09225;A09226
Contig4	Cluster9	other	A10273;A10275;A10276;A10277;A10278;A10279;A10280;A10281;A10282;A10283
Contig4	Cluster10	terpene	A10394;A10395;A10397;A10398;A10399;A10400
Contig4	Cluster11	indole	A10444;A10445
Contig4	Cluster12	t1pks	A10515;A10516;A10517;A10519;A10520;A10521;A10522;A10523;A10524;A10525
Contig4	Cluster13	indole	A10642;A10643;A10644;A10645;A10646;A10647;A10648;A10649;A10650
Contig4	Cluster14	t1pks	A10972;A10974;A10975;A10976;A10977;A10978;A10979;A10980;A10981;A10982
Contig5	Cluster15	t1pks-nrps	A12333;A12344;A12355;A12366;A12369;A12370;A12371;A12372;A12373;A12375;A12376;A12377;A12378;A12379;A12380
Contig5	Cluster16	t1pks	A11579;A11580;A11581;A11582;A11583;A11584;A11585;A11586;A11587;A11588;A11590;A11591
Contig6	Cluster17	t3pks	A12959;A12960;A12961;A12962;A12963;A12964;A12965;A12966;A12967;A12968;A12969;A12970;A12971;A12972;A12973
Contig6	Cluster18	other	A12759;A12760;A12761;A12762;A12763;A12764
Contig6	Cluster19	t1pks	A12793;A12794;A12795;A12796;A12797;A12798;A12799;A12800;A12801;A12802;A12803;A12804
Contig6	Cluster20	nrps	A12828;A12829;A12830;A12831;A12832;A12833;A12834;A12835;A12836;A12837
Contig7	Cluster21	nrps	A13119;A13120;A13121;A13122;A13123;A13124;A13125;A13126;A13127;A13128;A13129;A13130;A13131;A13132;A13133;A13134
Contig7	Cluster22	indole	A13317;A13318;A13319;A13320;A13321;A13322;A13323
Contig7	Cluster23	t1pks	A13573;A13574;A13575;A13576;A13577;A13578;A13579;A13580;A13581;A13582;A13583
Contig8	Cluster24	indole	A13612;A13623;A13634;A13645;A13656;A13667;A13678
Contig8	Cluster25	terpene	A13630;A13631;A13632;A13633;A13635
Contig8	Cluster26	t1pks	A13727;A13728;A13729;A13730;A13731;A13732;A13733;A13735;A13736;A13737;A13738;A13739;A13740;A13741;A13742;A13743;A13744;A13746
Contig9	Cluster27	terpene	A14215;A14216;A14217;A14218;A14219;A14220;A14221
Contig10	Cluster28	terpene	A00073;A00074;A00075;A00076;A00077;A00078
Contig10	Cluster29	terpene	A00236;A00237;A00238;A00239;A00240
Contig10	Cluster30	indole-t1pks	A00313;A00314;A00315;A00316;A00317;A00318;A00319;A00320;A00321;A00322;A00324;A00325
Contig11	Cluster31	nrps	A00769;A00770;A00771;A00772;A00773;A00774
Contig12	Cluster32	other	A01206;A01207;A01208;A01209;A01210;A01211;A01212;A01213;A01214;A01215;A01216;A01217;A01218;A01219
Contig12	Cluster33	nrps	A01089;A01090;A01091;A01092;A01093;A01094;A01095
Contig13	Cluster34	t1pks	A01635;A01636;A01637
Contig13	Cluster35	other	A01312;A01314;A01315;A01316;A01317;A01318;A01319;A01320;A01321;A01322;A01323;A01325;A01326;A01327;A01328;A01329
Contig14	Cluster36	other	A01740;A01741;A01742;A01743;A01744;A01745;A01746;A01747;A01748;A01749;A01750
Contig14	Cluster37	t1pks-nrps	A01896;A01897;A01898;A01899;A01900;A01901;A01902;A01903;A01904;A01905;A01906;A01907;A01908
Contig14	Cluster38	terpene	A01969;A01970;A01971;A01972;A01973;A01974;A01975;A01976;A01977
Contig15	Cluster39	t1pks	A01998;A01999;A02000;A02001;A02002;A02003;A02004;A02005;A02006;A02007;A02008;A02009;A02010
Contig16	Cluster40	other	A02505;A02506;A02507;A02508;A02509;A02510;A02511;A02512;A02513;A02514
Contig17	Cluster41	terpene	A02581;A02582;A02583;A02584;A02585
Contig17	Cluster42	indole	A02631;A02632;A02633;A02634;A02635;A02636;A02637;A02638;A02639;A02640
Contig17	Cluster43	nrps	A02655;A02656;A02657;A02658;A02659;A02660;A02661;A02662;A02663;A02664;A02665;A02666;A02667
Contig18	Cluster44	t1pks	A03114;A03125;A03136;A02875;A02886;A02897;A02908;A02919;A02930;A02941;A02952;A02963
Contig18	Cluster45	terpene	A03113;A03115;A03116;A03117;A03118;A03119;A03120
Contig20	Cluster46	other	A04868;A04869;A04870;A04871;A04872;A04873;A04874;A04875;A04876;A04877;A04878;A04879
Contig22	Cluster47	t1pks	A05283;A05284;A05285;A05286;A05287;A05288;A05289;A05290;A05291;A05292;A05293;A05294;A05295;A05296;A05297;A05298;A05299;A05300;A05301
Contig24	Cluster48	t1pks	A05717;A05718;A05719;A05720;A05721;A05488;A05489;A05490;A05491;A05492;A05493;A05494;A05495
Contig24	Cluster49	t1pks	A05675;A05676;A05677;A05678;A05679;A05680
Contig24	Cluster50	terpene	A05681;A05682;A05683;A05684
Contig26	Cluster51	terpene	A05902;A05903;A05904;A05905;A05906;A05907;A05908;A05909;A05910;A05911
Contig27	Cluster52	terpene	A06081;A06082;A06083;A06084;A06085
Contig29	Cluster53	t1pks	A06574;A06575;A06576;A06577;A06578;A06579
Contig29	Cluster54	nrps	A06451;A06452;A06453;A06454;A06455;A06456;A06457;A06458;A06459;A06460;A06461;A06462;A06463;A06464;A06465;A06466
Contig30	Cluster55	terpene	A07889;A07890;A07891;A07892;A07893;A07894;A07895;A07896;A07897
Contig33	Cluster56	indole	A08234;A08235;A08236;A08237;A08238;A08239;A08240;A08241;A08242
Contig34	Cluster57	t1pks	A08493;A08494;A08495;A08496;A08497;A08498;A08499;A08500;A08501;A08502;A08503;A08504;A08505;A08506;A08507;A08508;A08509
Contig36	Cluster58	t1pks	A08570;A08571;A08572;A08573
Contig40	Cluster59	t1pks	A09652;A09653;A09654;A09655;A09656;A09657;A09658;A09659;A09660;A09661;A09662
Contig40	Cluster60	t1pks-nrps	A09693;A09694;A09695;A09696;A09697;A09698;A09699;A09700
Contig41	Cluster61	terpene	A09710;A09711;A09712;A09713;A09714;A09715;A09716
Contig47	Cluster62	nrps	A10066;A10067;A10068;A10069;A10070;A10071;A10072;A10073
Contig49	Cluster63	t1pks	A10170;A10171;A10172;A10173;A10174;A10175;A10176;A10177;A10178;A10179;A10180;A10181;A10182
Contig49	Cluster64	nrps	A10192;A10193;A10194;A10195;A10196;A10197;A10198
Contig50	Cluster65	nrps	A11114;A11115;A11116;A11117;A11118;A11119;A11120;A11121;A11122;A11123;A11124;A11125;A11126;A11127
Contig51	Cluster66	t1pks	A11142;A11143;A11144;A11145;A11146;A11147;A11148;A11149
Contig64	Cluster67	t1pks-nrps	A12440;A12441;A12442;A12443;A12444;A12445;A12446;A12447

[truncated: 12 more sheets: TableS11, TableS12, TableS13, TableS14, TableS15, TableS16, TableS17, TableS18, TableS19, TableS20, TableS21, TableS22]
